# Supplementary material for: Identification of Proteins Differentially Expressed by Adipose-derived Mesenchymal Stem Cells Isolated from Immunodeficient Mice
Source: Int J Mol Sci. 2019 May 30;20(11):2672. doi: 10.3390/ijms20112672 (PMC6600271; doi:10.3390/ijms20112672)
Supplement: Supplementary file 1 [file ijms-20-02672-s001.zip]

Archive with 3 entries (2 files):
- ijms-475474 supplementary/
- ijms-475474 supplementary/ijms-475474 supplementary figures.pdf
- ijms-475474 supplementary/ijms-475474 supplementary.xlsx
