# Supplementary material for: Identification of Proteins Differentially Expressed by Adipose-derived Mesenchymal Stem Cells Isolated from Immunodeficient Mice
Source: Int J Mol Sci. 2019 May 30;20(11):2672. doi: 10.3390/ijms20112672 (PMC6600271; doi:10.3390/ijms20112672)
Supplement: Supplementary file 1 [file ijms-20-02672-s001.zip › ijms-475474 supplementary/ijms-475474 supplementary.xlsx]

## Sheet: Supplementary Table 1
	Supplementary Table 1. Proteins expressed by C57BL/6 mAdMSCs.
	UniProt/SWISS-			Protein		Num. of	Num. of significant	Num. of	Num. of significant	Num. of unique	Sequence
	PROT ID	Description	Protein scorea	mass (kDa)	pIb	matchesc	matchesd	sequencese	sequencesf	sequencesg	coverageh	emPAIi
	MYH9_MOUSE	Myosin-9	3635	226232	5.54	238	130	81	52	74	0.52	1.93
	MYH10_MOUSE	Myosin-10	792	228855	5.43	66	31	25	13	18	0.19	0.32
	SERPH_MOUSE	Serpin H1	3036	46504	8.88	217	141	22	21	22	0.59	7.57
	G3P_MOUSE	Glyceraldehyde-3-phosphate dehydrogenase	3006	35787	8.44	240	131	15	12	9	0.67	8.1
	S10AB_MOUSE	Protein S100-A11	2934	11075	5.28	127	109	5	4	3	0.66	37.69
	CLH1_MOUSE	Clathrin heavy chain 1	2885	191435	5.48	163	110	62	45	62	0.57	1.92
	ACTN1_MOUSE	Alpha-actinin-1	2436	103004	5.23	136	81	42	31	27	0.65	2.98
	ACTN4_MOUSE	Alpha-actinin-4	1371	104911	5.25	111	58	36	24	21	0.56	1.71
	KPYM_MOUSE	Pyruvate kinase PKM	2264	57808	7.18	136	93	33	26	14	0.69	7.7
	HS90A_MOUSE	Heat shock protein HSP 90-alpha	1746	84735	4.93	181	93	28	22	21	0.52	2.79
	ENPL_MOUSE	Endoplasmin	1606	92418	4.74	101	64	34	24	16	0.48	2.39
	TRAP1_MOUSE	Heat shock protein 75 kDa, mitochondrial	123	80159	6.25	6	6	4	4	4	0.11	0.23
	ENOA_MOUSE	Alpha-enolase	2141	47111	6.37	163	78	20	14	7	0.69	4.37
	FLNA_MOUSE	Filamin-A	2019	281046	5.68	241	135	64	41	61	0.43	0.9
	FLNB_MOUSE	Filamin-B	1353	277651	5.46	119	68	56	40	52	0.43	0.86
	FLNC_MOUSE	Filamin-C	350	290937	5.63	66	26	36	16	31	0.24	0.3
	GRP75_MOUSE	Stress-70 protein, mitochondrial	956	73416	5.81	123	47	16	11	16	0.36	0.98
	TLN1_MOUSE	Talin-1	1714	269653	5.84	122	70	43	29	32	0.35	0.62
	UBA1_MOUSE	Ubiquitin-like modifier-activating enzyme 1	1712	117734	5.43	87	64	29	22	29	0.58	1.52
	FAS_MOUSE	Fatty acid synthase	1674	272257	6.13	109	68	54	36	54	0.42	0.77
	EF2_MOUSE	Elongation factor 2	1669	95253	6.41	114	76	31	25	31	0.61	2.27
	VIME_MOUSE	Vimentin	1662	53655	5.06	152	77	37	26	37	0.67	8.53
	ASSY_MOUSE	Argininosuccinate synthase	1567	46555	8.36	96	68	22	15	18	0.66	6.84
	ANXA2_MOUSE	Annexin A2	1560	38652	7.55	126	98	14	11	14	0.54	2.27
	VDAC1_MOUSE	Voltage-dependent anion-selective channel protein 1	1543	32331	8.55	161	107	13	8	13	0.65	2.18
	VDAC2_MOUSE	Voltage-dependent anion-selective channel protein 2	311	31713	7.44	76	23	8	6	8	0.42	1.19
	DYHC1_MOUSE	Cytoplasmic dynein 1 heavy chain 1	1395	531710	6.03	112	64	65	36	65	0.26	0.34
	CH60_MOUSE	60 kDa heat shock protein, mitochondrial	1373	60917	5.91	76	41	22	18	22	0.54	2.67
	PDIA1_MOUSE	Protein disulfide-isomerase	1324	57023	4.77	92	45	19	15	19	0.41	1.99
	PLEC_MOUSE	Plectin	1315	533861	5.74	113	55	74	36	74	0.26	0.33
	TKT_MOUSE	Transketolase	1312	67588	7.23	83	60	22	20	22	0.62	2.66
	TBB6_MOUSE	Tubulin beta-6 chain	844	50058	4.8	83	30	19	13	7	0.61	2.48
	ANXA5_MOUSE	Annexin A5	1218	35730	4.83	83	50	17	14	15	0.67	6.21
	CATB_MOUSE	Cathepsin B	1205	37256	5.57	37	31	7	5	7	0.45	1.44
	GELS_MOUSE	Gelsolin	1187	85888	5.83	68	48	19	15	13	0.56	1.29
	IMB1_MOUSE	Importin subunit beta-1	1152	97122	4.68	71	53	29	22	29	0.61	2.2
	FPPS_MOUSE	Farnesyl pyrophosphate synthase	1095	40556	5.49	44	31	14	11	14	0.68	2.43
	PSMD2_MOUSE	26S proteasome non-ATPase regulatory subunit 2	1054	100139	5.06	51	39	19	15	19	0.44	0.95
	TCPA_MOUSE	T-complex protein 1 subunit alpha	1053	60411	5.82	44	31	16	11	16	0.54	1.29
	ESTD_MOUSE	S-formylglutathione hydrolase	1039	31299	6.7	53	36	15	11	15	0.79	4.6
	ATPA_MOUSE	ATP synthase subunit alpha, mitochondrial	1037	59716	9.22	59	42	16	14	4	0.49	2.06
	IQGA1_MOUSE	Ras GTPase-activating-like protein IQGAP1	1024	188624	6.07	67	37	35	19	35	0.36	0.56
	WDR1_MOUSE	WD repeat-containing protein 1	1014	66365	6.11	64	42	19	15	19	0.65	1.57
	TCPE_MOUSE	T-complex protein 1 subunit epsilon	998	59586	5.72	51	33	15	9	15	0.55	1.16
	SPB6_MOUSE	Serpin B6	983	42571	5.53	46	35	13	11	13	0.56	2.92
	ACLY_MOUSE	ATP-citrate synthase	954	119651	7.13	64	43	26	20	26	0.42	1.08
	LRP1_MOUSE	Prolow-density lipoprotein receptor-related protein 1	937	504411	5.14	76	45	37	25	37	0.16	0.27
	CAN2_MOUSE	Calpain-2 catalytic subunit	934	79822	4.86	55	37	18	15	17	0.53	1.31
	ALDOA_MOUSE	Fructose-bisphosphate aldolase A	920	39331	8.31	75	49	15	13	15	0.62	3.89
	SPTB2_MOUSE	Spectrin beta chain, non-erythrocytic 1	898	274052	5.4	74	42	33	21	33	0.24	0.38
	LDHA_MOUSE	L-lactate dehydrogenase A chain	887	36475	7.62	64	43	17	12	13	0.68	3.92
	LDHB_MOUSE	L-lactate dehydrogenase B chain	144	36549	5.7	9	6	3	3	3	0.19	0.41
	1433B_MOUSE	14-3-3 protein beta/alpha	480	28069	4.77	30	19	8	5	4	0.5	1.81
	TCPZ_MOUSE	T-complex protein 1 subunit zeta	850	57968	6.63	51	37	13	10	13	0.41	1.05
	COF1_MOUSE	Cofilin-1	790	18548	8.22	57	34	12	9	11	0.68	6.37
	COF2_MOUSE	Cofilin-2	363	18698	7.66	17	10	5	5	4	0.46	2.01
	SYAC_MOUSE	Alanine--tRNA ligase, cytoplasmic	782	106841	5.45	46	33	19	13	19	0.35	0.66
	PLST_MOUSE	Plastin-3	781	70697	5.42	56	35	21	15	21	0.54	1.42
	ANXA1_MOUSE	Annexin A1	770	38710	6.97	49	30	11	9	11	0.46	1.92
	THIO_MOUSE	Thioredoxin	763	11668	4.8	33	19	7	3	7	0.78	1.85
	PRDX6_MOUSE	Peroxiredoxin-6	749	24855	5.71	40	28	11	8	11	0.61	2.78
	SPTN1_MOUSE	Spectrin alpha chain, non-erythrocytic 1	748	284422	5.2	77	33	42	24	42	0.27	0.42
	LEG1_MOUSE	Galectin-1	734	14856	5.32	56	36	11	9	11	0.82	26.15
	TCPH_MOUSE	T-complex protein 1 subunit eta	732	59614	7.95	38	26	16	12	16	0.5	1.48
	HNRPF_MOUSE	Heterogeneous nuclear ribonucleoprotein F	708	45701	5.31	33	25	9	7	3	0.46	1.27
	EF1G_MOUSE	Elongation factor 1-gamma	686	50029	6.31	44	28	15	13	15	0.57	1.95
	PDIA3_MOUSE	Protein disulfide-isomerase A3	682	56643	5.88	64	37	23	16	14	0.54	2.5
	TENA_MOUSE	Tenascin	677	231659	4.77	33	23	17	11	17	0.16	0.22
	ATPB_MOUSE	ATP synthase subunit beta, mitochondrial	673	56265	5.19	69	33	23	15	7	0.74	2.27
	RCN2_MOUSE	Reticulocalbin-2	662	37248	4.28	23	20	9	8	9	0.46	1.44
	TCPB_MOUSE	T-complex protein 1 subunit beta	653	57441	5.97	32	19	17	12	17	0.49	1.39
	LYAG_MOUSE	Lysosomal alpha-glucosidase	626	106180	5.53	45	34	16	13	16	0.34	0.81
	CKAP4_MOUSE	Cytoskeleton-associated protein 4	623	63654	5.46	41	23	14	7	14	0.38	0.58
	DPYL2_MOUSE	Dihydropyrimidinase-related protein 2	623	62239	5.95	47	26	24	13	21	0.63	1.39
	DPYL3_MOUSE	Dihydropyrimidinase-related protein 3	601	61897	6.04	26	19	15	8	12	0.57	0.96
	ESYT1_MOUSE	Extended synaptotagmin-1	621	121478	5.63	25	21	9	7	9	0.19	0.27
	NEDD4_MOUSE	E3 ubiquitin-protein ligase NEDD4	610	102642	5.12	40	26	17	13	17	0.31	0.77
	SYVC_MOUSE	Valine--tRNA ligase	602	140127	7.9	37	26	14	9	14	0.24	0.35
	GSTO1_MOUSE	Glutathione S-transferase omega-1	599	27480	6.92	50	30	13	7	13	0.65	2.87
	SEPT2_MOUSE	Septin-2	597	41499	6.1	24	19	9	8	8	0.38	1.46
	RPN1_MOUSE	Dolichyl-diphosphooligosaccharide--protein glycosyltransferase subunit 1	596	68486	6.02	35	22	15	11	15	0.4	0.96
	6PGD_MOUSE	6-phosphogluconate dehydrogenase, decarboxylating	595	53213	6.81	50	31	18	12	18	0.63	2
	NUCL_MOUSE	Nucleolin	588	76677	4.69	37	22	15	9	15	0.27	0.63
	GDIB_MOUSE	Rab GDP dissociation inhibitor beta	581	50505	5.93	40	26	13	10	11	0.45	1.48
	TPM4_MOUSE	Tropomyosin alpha-4 chain	578	28450	4.65	51	29	10	9	10	0.44	3.3
	PPCE_MOUSE	Prolyl endopeptidase	572	80700	5.44	30	21	12	10	12	0.29	0.68
	NCPR_MOUSE	NADPH--cytochrome P450 reductase	569	76995	5.34	31	19	13	8	13	0.34	0.54
	CISY_MOUSE	Citrate synthase, mitochondrial	560	51703	8.72	28	24	12	11	12	0.44	2.09
	DDX3X_MOUSE	ATP-dependent RNA helicase DDX3X	554	73056	6.73	28	21	12	8	12	0.32	0.58
	P5CS_MOUSE	Delta-1-pyrroline-5-carboxylate synthase	553	87212	7.18	26	18	10	5	10	0.2	0.27
	MBB1A_MOUSE	Myb-binding protein 1A	545	151942	9.08	35	21	17	10	17	0.23	0.32
	EF1B_MOUSE	Elongation factor 1-beta	545	24678	4.53	29	23	9	9	9	0.57	3.53
	UGGG1_MOUSE	UDP-glucose:glycoprotein glucosyltransferase 1	541	176323	5.4	49	29	23	14	23	0.29	0.46
	HS105_MOUSE	Heat shock protein 105 kDa	539	96346	5.39	27	17	16	11	15	0.29	0.61
	HSP74_MOUSE	Heat shock 70 kDa protein 4	438	94073	5.15	26	20	17	16	2	0.3	1.04
	PROF1_MOUSE	Profilin-1	533	14948	8.46	79	30	8	7	8	0.61	19.18
	RPN2_MOUSE	Dolichyl-diphosphooligosaccharide--protein glycosyltransferase subunit 2	533	69020	5.54	27	19	12	11	12	0.37	0.94
	GLYM_MOUSE	Serine hydroxymethyltransferase, mitochondrial	527	55724	8.73	23	18	14	9	14	0.47	1.11
	GANAB_MOUSE	Neutral alpha-glucosidase AB	521	106844	5.67	49	27	20	15	20	0.46	0.8
	THIC_MOUSE	Acetyl-CoA acetyltransferase, cytosolic	519	41271	7.16	30	20	8	6	8	0.5	0.83
	aProtein score is calculated from the score of the peptide attributed to the protein.
	bpI is (Predicted) isoelectric point.
	cNumber of matches is spectrum number matched to protein#1.
	dNumber of significant matches is spectrum number that matches protein and exceeds the identification criteria.
	eNumber of sequences is number of peptides matched to protein#2.
	fNumber of significant sequences is number of peptides exceeding the identification criteria matched to proteins.
	gNumber of unique sequences is a unique#3 number of peptides matched to proteins.
	hSequence coverage is the ratio of the total number of matched peptide residues to the total length of the protein.
	iExponentially Modified Protein Abundance Index (http://www.matrixscience.com/help/quant_empai_help.html).
	Supplementary Table 1. Cont 1.
	UniProt/SWISS-			Protein		Num. of	Num. of significant	Num. of	Num. of significant	Num. of unique	Sequence
	PROT ID	Description	Protein scorea	mass (kDa)	pIb	matchesc	matchesd	sequencese	sequencesf	sequencesg	coverageh	emPAIi
	ANXA6_MOUSE	Annexin A6	515	75837	5.34	39	20	19	10	19	0.4	0.73
	P4HA1_MOUSE	Prolyl 4-hydroxylase subunit alpha-1	510	60872	5.62	32	26	13	10	13	0.44	1.13
	NDKB_MOUSE	Nucleoside diphosphate kinase B	508	17352	6.97	31	19	7	4	4	0.63	2.27
	KAD1_MOUSE	Adenylate kinase isoenzyme 1	499	21526	5.67	26	19	8	5	8	0.57	1.61
	SAP_MOUSE	Prosaposin	496	61381	5.07	48	30	11	5	11	0.31	0.72
	PGH1_MOUSE	Prostaglandin G/H synthase 1	490	68998	6.36	29	21	10	8	10	0.21	0.72
	HMCS1_MOUSE	Hydroxymethylglutaryl-CoA synthase, cytoplasmic	487	57532	5.65	31	22	15	13	15	0.49	1.76
	CAP1_MOUSE	Adenylyl cyclase-associated protein 1	476	51532	7.16	39	22	11	8	11	0.36	0.91
	MK01_MOUSE	Mitogen-activated protein kinase 1	473	41249	6.5	21	16	7	5	6	0.44	0.65
	ARF4_MOUSE	ADP-ribosylation factor 4	469	20384	6.59	35	20	12	8	6	0.8	6.52
	CPNS1_MOUSE	Calpain small subunit 1	468	28445	5.41	24	18	6	5	6	0.39	1.4
	2AAA_MOUSE	Serine/threonine-protein phosphatase 2A 65 kDa regulatory subunit A alpha isoform	468	65281	5	22	15	14	11	14	0.42	1.02
	FSCN1_MOUSE	Fascin	463	54474	6.44	37	22	14	10	14	0.51	1.32
	NP1L1_MOUSE	Nucleosome assembly protein 1-like 1	458	45317	4.36	30	19	11	9	10	0.47	1.51
	G6PI_MOUSE	Glucose-6-phosphate isomerase	458	62727	8.14	35	17	15	9	15	0.47	1.08
	TSP1_MOUSE	Thrombospondin-1	457	129564	4.72	33	15	16	8	15	0.19	0.29
	PDIA4_MOUSE	Protein disulfide-isomerase A4	456	71938	5.16	32	20	15	10	15	0.39	0.79
	ADT1_MOUSE	ADP/ATP translocase 1	411	32883	9.73	24	19	11	9	5	0.49	3.01
	IPO5_MOUSE	Importin-5	448	123511	4.82	38	24	22	13	22	0.37	0.61
	RINI_MOUSE	Ribonuclease inhibitor	440	49784	4.69	21	16	12	9	12	0.55	1.12
	AT1A1_MOUSE	Sodium/potassium-transporting ATPase subunit alpha-1	435	112910	5.3	19	15	12	10	12	0.2	0.45
	GFPT1_MOUSE	Glutamine--fructose-6-phosphate aminotransferase [isomerizing] 1	431	78489	6.39	19	14	11	7	11	0.27	0.45
	PSA_MOUSE	Puromycin-sensitive aminopeptidase	431	103260	5.61	19	12	7	3	7	0.17	0.13
	PDIA6_MOUSE	Protein disulfide-isomerase A6	423	48070	5	36	26	14	11	14	0.48	1.59
	DEST_MOUSE	Destrin	420	18509	8.14	26	14	9	7	9	0.54	4.9
	MYOF_MOUSE	Myoferlin	420	233177	5.83	29	19	19	13	19	0.15	0.31
	ALDH2_MOUSE	Aldehyde dehydrogenase, mitochondrial	419	56502	7.53	28	16	10	7	10	0.4	0.8
	HNRPU_MOUSE	Heterogeneous nuclear ribonucleoprotein U	416	87863	5.92	32	20	13	9	13	0.27	0.53
	ANXA4_MOUSE	Annexin A4	414	35893	5.43	14	10	8	6	8	0.36	1
	PDC6I_MOUSE	Programmed cell death 6-interacting protein	414	95964	6.15	25	17	14	8	14	0.28	0.48
	CALU_MOUSE	Calumenin	307	37041	4.49	29	16	9	8	3	0.44	1.74
	OAT_MOUSE	Ornithine aminotransferase, mitochondrial	408	48324	6.19	18	12	9	6	9	0.37	0.68
	VIGLN_MOUSE	Vigilin	408	141655	6.43	32	18	19	10	19	0.24	0.34
	TPP1_MOUSE	Tripeptidyl-peptidase 1	407	61304	6.1	9	8	2	2	2	0.1	0.15
	FBLN2_MOUSE	Fibulin-2	407	131746	4.58	20	15	12	9	12	0.18	0.33
	MARCS_MOUSE	Myristoylated alanine-rich C-kinase substrate	401	29644	4.34	65	43	2	1	2	0.15	0.15
	RL9_MOUSE	60S ribosomal protein L9	398	21868	9.96	19	15	7	5	7	0.49	2.1
	UGDH_MOUSE	UDP-glucose 6-dehydrogenase	396	54797	7.49	35	21	19	13	19	0.6	1.69
	ECHA_MOUSE	Trifunctional enzyme subunit alpha, mitochondrial	396	82617	9.24	19	13	9	6	9	0.25	0.35
	FLII_MOUSE	Protein flightless-1 homolog	396	144712	5.75	27	15	15	8	15	0.28	0.3
	PUR2_MOUSE	Trifunctional purine biosynthetic protein adenosine-3	394	107436	6.25	24	14	10	5	10	0.22	0.31
	PPIA_MOUSE	Peptidyl-prolyl cis-trans isomerase A	390	17960	7.74	31	21	9	8	9	0.65	8.83
	6PGL_MOUSE	6-phosphogluconolactonase	388	27237	5.55	11	8	5	4	5	0.39	0.84
	CAND1_MOUSE	Cullin-associated NEDD8-dissociated protein 1	383	136245	5.52	46	27	16	10	16	0.3	0.4
	GARS_MOUSE	Glycine--tRNA ligase	383	81826	6.24	29	17	15	10	15	0.42	0.67
	SND1_MOUSE	Staphylococcal nuclease domain-containing protein 1	381	102025	7.08	39	20	20	13	20	0.4	0.78
	ESYT2_MOUSE	Extended synaptotagmin-2	379	94081	7.63	22	14	9	6	9	0.17	0.31
	IDHC_MOUSE	Isocitrate dehydrogenase [NADP] cytoplasmic	373	46644	6.73	30	16	17	9	16	0.54	1.23
	MYADM_MOUSE	Myeloid-associated differentiation marker	371	35261	8.69	32	7	3	2	3	0.14	0.27
	CNPY2_MOUSE	Protein canopy homolog 2	371	20754	4.95	5	5	2	2	2	0.19	0.49
	COPB_MOUSE	Coatomer subunit beta	371	106998	5.69	35	19	16	12	16	0.31	0.6
	SYIC_MOUSE	Isoleucine--tRNA ligase, cytoplasmic	367	144179	6.14	33	17	13	8	13	0.19	0.26
	DHE3_MOUSE	Glutamate dehydrogenase 1, mitochondrial	365	61298	8.05	26	14	12	8	12	0.28	0.85
	CLIC1_MOUSE	Chloride intracellular channel protein 1	361	26996	5.09	29	19	10	8	10	0.58	2.98
	RCN3_MOUSE	Reticulocalbin-3	361	37978	4.74	13	7	4	3	4	0.31	0.39
	FINC_MOUSE	Fibronectin	360	272368	5.39	31	15	14	8	14	0.11	0.13
	DHB4_MOUSE	Peroxisomal multifunctional enzyme type 2	359	79432	8.76	12	8	5	2	4	0.11	0.11
	ADK_MOUSE	Adenosine kinase	358	40123	5.84	18	15	7	6	5	0.4	0.86
	CALX_MOUSE	Calnexin	358	67236	4.5	32	18	14	9	14	0.38	0.75
	CATZ_MOUSE	Cathepsin Z	353	33974	6.13	16	11	3	1	3	0.23	0.28
	PYRG2_MOUSE	CTP synthase 2	188	65473	6.05	12	7	7	3	6	0.27	0.21
	CH10_MOUSE	10 kDa heat shock protein, mitochondrial	352	10956	7.93	30	18	5	2	5	0.39	1.09
	GNAI2_MOUSE	Guanine nucleotide-binding protein G(i) subunit alpha-2	351	40463	5.28	17	11	9	6	9	0.36	0.85
	RLA0_MOUSE	60S acidic ribosomal protein P0	351	34195	5.91	26	19	11	7	11	0.51	1.64
	VATB2_MOUSE	V-type proton ATPase subunit B, brain isoform	350	56515	5.57	20	12	10	7	10	0.41	0.68
	MDHM_MOUSE	Malate dehydrogenase, mitochondrial	345	35589	8.93	37	16	10	7	10	0.43	1.26
	MYL9_MOUSE	Myosin regulatory light polypeptide 9	192	19841	4.8	15	7	7	5	4	0.62	1.82
	ADHX_MOUSE	Alcohol dehydrogenase class-3	338	39522	6.97	11	9	6	5	6	0.4	0.69
	IPO4_MOUSE	Importin-4	338	119198	4.92	24	17	12	8	12	0.21	0.32
	APT_MOUSE	Adenine phosphoribosyltransferase	337	19712	6.31	20	10	7	5	7	0.56	1.84
	AATM_MOUSE	Aspartate aminotransferase, mitochondrial	336	47381	9.13	26	14	11	6	11	0.41	0.69
	SC31A_MOUSE	Protein transport protein Sec31A	333	133486	6.3	24	18	13	10	13	0.21	0.37
	MAOX_MOUSE	NADP-dependent malic enzyme	328	63913	7.16	35	18	13	10	13	0.47	0.92
	PPAC_MOUSE	Low molecular weight phosphotyrosine protein phosphatase	323	18180	6.3	9	7	5	3	5	0.44	0.97
	NDKA_MOUSE	Nucleoside diphosphate kinase A	322	17197	6.84	23	16	5	2	2	0.47	1.05
	TAGL2_MOUSE	Transgelin-2	321	22381	8.39	18	11	7	6	7	0.49	2.63
	IF4G1_MOUSE	Eukaryotic translation initiation factor 4 gamma 1	321	175967	5.3	24	16	11	9	11	0.11	0.27
	MRC2_MOUSE	C-type mannose receptor 2	320	166968	5.65	32	16	17	9	17	0.21	0.29
	P4HA2_MOUSE	Prolyl 4-hydroxylase subunit alpha-2	319	60964	5.55	26	19	9	8	9	0.27	0.73
	DPYL1_MOUSE	Dihydropyrimidinase-related protein 1	316	62129	6.63	9	5	6	2	3	0.17	0.14
	MVD1_MOUSE	Diphosphomevalonate decarboxylase	315	44044	5.89	11	8	6	5	6	0.34	0.6
	PUR9_MOUSE	Bifunctional purine biosynthesis protein PURH	315	64177	6.3	19	11	11	7	8	0.31	0.58
	DCTN1_MOUSE	Dynactin subunit 1	315	141588	5.66	14	10	6	3	6	0.1	0.13
	SNX9_MOUSE	Sorting nexin-9	313	66504	5.35	15	12	8	6	8	0.26	0.46
	AR6P1_MOUSE	ADP-ribosylation factor-like protein 6-interacting protein 1	312	23421	9.38	6	6	1	1	1	0.14	0.42
	XPO2_MOUSE	Exportin-2	311	110384	5.52	20	10	12	6	12	0.26	0.26
	ANXA3_MOUSE	Annexin A3	310	36362	5.5	17	10	6	4	6	0.34	0.58
	TCPD_MOUSE	T-complex protein 1 subunit delta	310	58030	8.24	15	9	9	6	9	0.29	0.54
	OST48_MOUSE	Dolichyl-diphosphooligosaccharide--protein glycosyltransferase 48 kDa subunit	310	48997	5.52	21	15	9	8	9	0.41	1.34
	RL5_MOUSE	60S ribosomal protein L5	308	34379	9.78	14	8	5	4	5	0.33	0.83
	PLOD3_MOUSE	Procollagen-lysine,2-oxoglutarate 5-dioxygenase 3	308	84869	5.81	29	18	17	10	17	0.41	0.64
	CATD_MOUSE	Cathepsin D	307	44925	6.71	39	18	10	8	10	0.58	2.04
	TCTP_MOUSE	Translationally-controlled tumor protein	305	19450	4.76	28	13	6	4	6	0.48	1.89
	PLOD1_MOUSE	Procollagen-lysine,2-oxoglutarate 5-dioxygenase 1	305	83542	6.08	17	10	10	6	10	0.24	0.42
	SC22B_MOUSE	Vesicle-trafficking protein SEC22b	304	24725	8.67	18	12	7	4	7	0.6	1.3
	TCPG_MOUSE	T-complex protein 1 subunit gamma	303	60591	6.28	17	12	11	8	11	0.37	0.86
	SAHH_MOUSE	Adenosylhomocysteinase	302	47657	6.08	28	15	11	8	11	0.42	1.01
	SC23A_MOUSE	Protein transport protein Sec23A	298	86106	6.64	10	7	6	3	6	0.16	0.16
	PSMD1_MOUSE	26S proteasome non-ATPase regulatory subunit 1	297	105663	5.25	37	15	15	8	15	0.32	0.37
	TCPQ_MOUSE	T-complex protein 1 subunit theta	296	59518	5.44	17	8	14	6	14	0.39	0.52
	aProtein score is calculated from the score of the peptide attributed to the protein.
	bpI is (Predicted) isoelectric point.
	cNumber of matches is spectrum number matched to protein#1.
	dNumber of significant matches is spectrum number that matches protein and exceeds the identification criteria.
	eNumber of sequences is number of peptides matched to protein#2.
	fNumber of significant sequences is number of peptides exceeding the identification criteria matched to proteins.
	gNumber of unique sequences is a unique#3 number of peptides matched to proteins.
	hSequence coverage is the ratio of the total number of matched peptide residues to the total length of the protein.
	iExponentially Modified Protein Abundance Index (http://www.matrixscience.com/help/quant_empai_help.html).
	Supplementary Table 1. Cont 2.
	UniProt/SWISS-			Protein		Num. of	Num. of significant	Num. of	Num. of significant	Num. of unique	Sequence
	PROT ID	Description	Protein scorea	mass (kDa)	pIb	matchesc	matchesd	sequencese	sequencesf	sequencesg	coverageh	emPAIi
	GCN1_MOUSE	eIF-2-alpha kinase activator GCN1	294	292834	7.14	22	7	15	4	15	0.1	0.06
	COCA1_MOUSE	Collagen alpha-1(XII) chain	294	340004	5.47	24	7	14	6	14	0.09	0.08
	USO1_MOUSE	General vesicular transport factor p115	293	106917	4.85	20	14	10	5	10	0.22	0.22
	UAP1L_MOUSE	UDP-N-acetylhexosamine pyrophosphorylase-like protein 1	293	56578	5.27	20	15	7	6	6	0.21	0.56
	UAP1_MOUSE	UDP-N-acetylhexosamine pyrophosphorylase	93	58572	6.04	10	4	5	2	4	0.12	0.15
	PTBP1_MOUSE	Polypyrimidine tract-binding protein 1	289	56443	8.47	19	11	9	8	9	0.39	0.81
	GSTP1_MOUSE	Glutathione S-transferase P 1	286	23594	7.68	31	12	8	5	8	0.74	2.4
	EIF3A_MOUSE	Eukaryotic translation initiation factor 3 subunit A	286	161838	6.38	18	11	10	5	10	0.12	0.14
	SERA_MOUSE	D-3-phosphoglycerate dehydrogenase	279	56549	6.12	15	10	9	7	9	0.32	0.8
	GDIR1_MOUSE	Rho GDP-dissociation inhibitor 1	277	23393	5.12	29	18	9	6	9	0.42	1.88
	VINC_MOUSE	Vinculin	277	116644	5.77	27	14	15	10	15	0.26	0.43
	PNPH_MOUSE	Purine nucleoside phosphorylase	277	32256	5.78	12	8	5	4	5	0.37	0.67
	UBP14_MOUSE	Ubiquitin carboxyl-terminal hydrolase 14	273	55966	5.15	14	11	6	4	6	0.25	0.35
	CNN3_MOUSE	Calponin-3	272	36406	5.46	20	12	8	6	8	0.45	1.22
	LRC59_MOUSE	Leucine-rich repeat-containing protein 59	272	34856	9.57	14	8	6	2	6	0.32	0.27
	PSMD7_MOUSE	26S proteasome non-ATPase regulatory subunit 7	271	36517	6.29	17	12	8	6	8	0.54	0.98
	SDHA_MOUSE	Succinate dehydrogenase [ubiquinone] flavoprotein subunit, mitochondrial	269	72539	7.06	16	11	7	4	7	0.27	0.26
	VAT1_MOUSE	Synaptic vesicle membrane protein VAT-1 homolog	268	43069	5.95	29	12	10	7	10	0.38	0.97
	RLA2_MOUSE	60S acidic ribosomal protein P2	266	11644	4.42	17	10	5	3	5	0.7	1.85
	ARLY_MOUSE	Argininosuccinate lyase	263	51707	6.48	10	8	5	3	5	0.22	0.38
	PYR1_MOUSE	CAD protein	262	243084	6	22	8	14	6	14	0.13	0.11
	DDX1_MOUSE	ATP-dependent RNA helicase DDX1	262	82448	6.8	18	9	12	6	12	0.29	0.36
	AATC_MOUSE	Aspartate aminotransferase, cytoplasmic	260	46219	6.68	16	7	7	4	7	0.3	0.43
	STIP1_MOUSE	Stress-induced-phosphoprotein 1	258	62542	6.4	18	8	9	6	9	0.31	0.49
	ZYX_MOUSE	Zyxin	257	60507	5.99	15	11	5	3	5	0.17	0.32
	RL3_MOUSE	60S ribosomal protein L3	257	46081	10.22	18	10	7	5	7	0.25	0.57
	CO1A1_MOUSE	Collagen alpha-1(I) chain	253	137948	5.65	19	14	9	6	8	0.12	0.24
	PCOC1_MOUSE	Procollagen C-endopeptidase enhancer 1	253	50136	8.73	11	8	7	4	7	0.33	0.51
	PP1A_MOUSE	Serine/threonine-protein phosphatase PP1-alpha catalytic subunit	248	37516	5.94	19	13	8	7	4	0.38	1.17
	RL6_MOUSE	60S ribosomal protein L6	248	33489	10.69	12	9	7	5	7	0.24	0.86
	PCBP2_MOUSE	Poly(rC)-binding protein 2	154	38197	6.33	25	11	7	4	5	0.33	0.55
	FUMH_MOUSE	Fumarate hydratase, mitochondrial	244	54322	9.12	20	11	8	5	8	0.35	0.59
	TOM40_MOUSE	Mitochondrial import receptor subunit TOM40 homolog	243	37871	7.64	18	10	9	6	9	0.48	0.93
	AL7A1_MOUSE	Alpha-aminoadipic semialdehyde dehydrogenase	242	58824	7.16	13	9	6	5	6	0.27	0.43
	CP51A_MOUSE	Lanosterol 14-alpha demethylase	242	56739	8.6	16	8	9	3	9	0.34	0.25
	SH3L3_MOUSE	SH3 domain-binding glutamic acid-rich-like protein 3	242	10470	5.02	15	10	3	1	3	0.65	1.17
	SYSC_MOUSE	Serine--tRNA ligase, cytoplasmic	241	58352	5.95	19	9	10	4	10	0.35	0.33
	SYNC_MOUSE	Asparagine--tRNA ligase, cytoplasmic	241	64238	5.62	22	12	15	6	15	0.38	0.48
	PUR6_MOUSE	Multifunctional protein ADE2	240	46976	6.94	23	10	10	5	10	0.44	0.7
	EIF3H_MOUSE	Eukaryotic translation initiation factor 3 subunit H	238	39807	6.2	22	14	11	7	11	0.5	1.3
	NDUS1_MOUSE	NADH-ubiquinone oxidoreductase 75 kDa subunit, mitochondrial	238	79726	5.51	15	10	9	4	9	0.22	0.3
	PSB6_MOUSE	Proteasome subunit beta type-6	237	25362	4.97	7	7	4	4	4	0.47	0.92
	PSA6_MOUSE	Proteasome subunit alpha type-6	235	27355	6.34	9	8	3	3	3	0.29	0.58
	AMPL_MOUSE	Cytosol aminopeptidase	234	56106	7.62	17	9	11	6	11	0.34	0.68
	TXND5_MOUSE	Thioredoxin domain-containing protein 5	231	46386	5.51	13	7	7	4	7	0.29	0.43
	LKHA4_MOUSE	Leukotriene A-4 hydrolase	230	69007	5.98	15	10	9	4	9	0.22	0.27
	TAGL_MOUSE	Transgelin	230	22561	8.85	19	13	8	6	8	0.49	2
	AIMP2_MOUSE	Aminoacyl tRNA synthase complex-interacting multifunctional protein 2	229	35355	7.7	15	9	6	3	6	0.42	0.42
	WDR61_MOUSE	WD repeat-containing protein 61	228	33752	5.1	6	4	3	2	3	0.18	0.28
	RET1_MOUSE	Retinol-binding protein 1	228	15836	5.1	9	6	4	3	4	0.44	1.17
	IMA4_MOUSE	Importin subunit alpha-4	177	57737	4.8	10	7	6	4	4	0.32	0.34
	PSME2_MOUSE	Proteasome activator complex subunit 2	227	27040	5.54	14	7	5	4	5	0.34	0.84
	GSTM2_MOUSE	Glutathione S-transferase Mu 2	227	25700	6.9	14	9	7	6	6	0.39	1.62
	GSTM1_MOUSE	Glutathione S-transferase Mu 1	196	25953	7.71	14	8	5	4	4	0.33	0.89
	IPYR_MOUSE	Inorganic pyrophosphatase	227	32646	5.37	14	7	7	3	7	0.31	0.46
	RL7_MOUSE	60S ribosomal protein L7	226	31400	10.89	13	7	6	3	5	0.24	0.49
	SYRC_MOUSE	Arginine--tRNA ligase, cytoplasmic	226	75625	7.48	23	13	12	7	12	0.24	0.47
	SCRB2_MOUSE	Lysosome membrane protein 2	225	54009	4.99	13	8	6	4	6	0.2	0.36
	AT2A2_MOUSE	Sarcoplasmic/endoplasmic reticulum calcium ATPase 2	224	114784	5.23	26	12	13	7	13	0.24	0.29
	SYLC_MOUSE	Leucine--tRNA ligase, cytoplasmic	222	134106	6.64	22	7	13	4	13	0.19	0.13
	SODM_MOUSE	Superoxide dismutase [Mn], mitochondrial	221	24588	8.8	14	8	5	3	5	0.5	0.96
	PTGIS_MOUSE	Prostacyclin synthase	221	57011	6.26	28	17	13	9	6	0.52	0.93
	PYGB_MOUSE	Glycogen phosphorylase, brain form	219	96668	6.28	16	10	9	6	9	0.16	0.3
	MPCP_MOUSE	Phosphate carrier protein, mitochondrial	217	39606	9.36	15	11	8	5	8	0.32	0.88
	COPA_MOUSE	Coatomer subunit alpha	217	138344	7.69	23	11	16	9	16	0.23	0.31
	KINH_MOUSE	Kinesin-1 heavy chain	216	109484	6.06	13	6	10	4	10	0.19	0.17
	LG3BP_MOUSE	Galectin-3-binding protein	216	64450	5	12	5	8	5	8	0.29	0.38
	LAMP1_MOUSE	Lysosome-associated membrane glycoprotein 1	216	43837	8.66	8	7	4	3	4	0.16	0.46
	PSB4_MOUSE	Proteasome subunit beta type-4	215	29097	5.47	5	3	3	2	3	0.23	0.33
	IDI1_MOUSE	Isopentenyl-diphosphate Delta-isomerase 1	215	26272	5.79	19	12	8	7	8	0.54	2.01
	CNN2_MOUSE	Calponin-2	215	33134	7.53	17	9	9	4	9	0.59	1.12
	IF2P_MOUSE	Eukaryotic translation initiation factor 5B	212	137532	5.47	16	9	7	4	7	0.14	0.16
	NAA15_MOUSE	N-alpha-acetyltransferase 15, NatA auxiliary subunit	211	100897	7.68	19	9	9	5	9	0.18	0.23
	LGMN_MOUSE	Legumain	210	49341	5.92	10	9	3	3	3	0.17	0.4
	DJC10_MOUSE	DnaJ homolog subfamily C member 10	210	90525	6.53	15	10	6	3	6	0.13	0.2
	PFKAL_MOUSE	ATP-dependent 6-phosphofructokinase, liver type	210	85305	6.74	11	8	6	6	6	0.12	0.34
	UGPA_MOUSE	UTP--glucose-1-phosphate uridylyltransferase	210	56944	7.18	8	6	6	5	6	0.26	0.44
	RTN4_MOUSE	Reticulon-4	210	126535	4.47	11	9	6	4	6	0.12	0.14
	CD34_MOUSE	Hematopoietic progenitor cell antigen CD34	208	40957	5.2	3	3	1	1	1	0.05	0.11
	TPP2_MOUSE	Tripeptidyl-peptidase 2	208	139790	6.13	15	8	9	4	9	0.16	0.13
	PCNA_MOUSE	Proliferating cell nuclear antigen	207	28766	4.66	15	8	8	6	8	0.63	1.37
	TSPO_MOUSE	Translocator protein	205	18829	9.52	12	8	4	2	4	0.46	0.92
	SNAA_MOUSE	Alpha-soluble NSF attachment protein	202	33168	5.3	13	7	7	4	7	0.43	0.65
	PDXD1_MOUSE	Pyridoxal-dependent decarboxylase domain-containing protein 1	202	87281	5.31	6	4	4	3	4	0.1	0.15
	PRDX1_MOUSE	Peroxiredoxin-1	200	22162	8.26	43	18	16	7	14	0.69	2.67
	DHX9_MOUSE	ATP-dependent RNA helicase A	200	149381	6.39	19	12	11	6	11	0.16	0.18
	MIC60_MOUSE	MICOS complex subunit Mic60	199	83848	6.18	14	8	4	3	4	0.1	0.16
	AACS_MOUSE	Acetoacetyl-CoA synthetase	199	75152	6.25	24	9	11	7	11	0.36	0.56
	SERC_MOUSE	Phosphoserine aminotransferase	199	40447	8.15	23	12	11	5	11	0.52	0.85
	HYOU1_MOUSE	Hypoxia up-regulated protein 1	198	111112	5.12	14	7	9	4	9	0.18	0.21
	INF2_MOUSE	Inverted formin-2	198	138474	5.09	18	8	10	4	10	0.14	0.13
	PSMD6_MOUSE	26S proteasome non-ATPase regulatory subunit 6	196	45507	5.38	4	4	2	2	2	0.1	0.2
	RN213_MOUSE	E3 ubiquitin-protein ligase RNF213	196	584411	6.35	23	8	21	7	21	0.07	0.05
	CX7A2_MOUSE	Cytochrome c oxidase subunit 7A2, mitochondrial	196	9285	10.28	7	6	3	2	3	0.59	1.37
	TMX3_MOUSE	Protein disulfide-isomerase TMX3	196	51815	5.02	4	4	2	2	2	0.11	0.17
	AL9A1_MOUSE	4-trimethylaminobutyraldehyde dehydrogenase	195	53480	6.63	9	6	3	2	3	0.17	0.26
	PSB5_MOUSE	Proteasome subunit beta type-5	195	28514	6.52	10	8	5	4	5	0.32	0.79
	DLDH_MOUSE	Dihydrolipoyl dehydrogenase, mitochondrial	195	54238	7.99	16	12	5	4	5	0.21	0.47
	AEBP1_MOUSE	Adipocyte enhancer-binding protein 1	194	128284	5.02	4	3	2	1	2	0.02	0.03
	MP2K1_MOUSE	Dual specificity mitogen-activated protein kinase kinase 1	193	43446	6.24	9	5	6	2	5	0.32	0.21
	aProtein score is calculated from the score of the peptide attributed to the protein.
	bpI is (Predicted) isoelectric point.
	cNumber of matches is spectrum number matched to protein#1.
	dNumber of significant matches is spectrum number that matches protein and exceeds the identification criteria.
	eNumber of sequences is number of peptides matched to protein#2.
	fNumber of significant sequences is number of peptides exceeding the identification criteria matched to proteins.
	gNumber of unique sequences is a unique#3 number of peptides matched to proteins.
	hSequence coverage is the ratio of the total number of matched peptide residues to the total length of the protein.
	iExponentially Modified Protein Abundance Index (http://www.matrixscience.com/help/quant_empai_help.html).
	Supplementary Table 1. Cont 3.
	UniProt/SWISS-			Protein		Num. of	Num. of significant	Num. of	Num. of significant	Num. of unique	Sequence
	PROT ID	Description	Protein scorea	mass (kDa)	pIb	matchesc	matchesd	sequencese	sequencesf	sequencesg	coverageh	emPAIi
	MP2K2_MOUSE	Dual specificity mitogen-activated protein kinase kinase 2	191	44374	6.58	5	5	2	2	1	0.12	0.21
	STRAP_MOUSE	Serine-threonine kinase receptor-associated protein	193	38418	4.99	12	10	6	5	6	0.35	0.72
	XPO1_MOUSE	Exportin-1	191	123013	5.72	18	10	12	8	12	0.2	0.31
	CPNE1_MOUSE	Copine-1	190	58849	5.4	11	7	7	4	7	0.3	0.33
	EIF3K_MOUSE	Eukaryotic translation initiation factor 3 subunit K	188	25070	4.81	7	4	4	3	4	0.33	0.64
	MIF_MOUSE	Macrophage migration inhibitory factor	188	12496	6.79	13	7	5	3	5	0.63	2.67
	CYFP1_MOUSE	Cytoplasmic FMR1-interacting protein 1	188	145148	6.46	14	6	10	3	10	0.16	0.09
	JAK1_MOUSE	Tyrosine-protein kinase JAK1	188	133282	7.63	11	5	6	1	6	0.1	0.03
	ARPC2_MOUSE	Actin-related protein 2/3 complex subunit 2	188	34336	6.84	14	10	7	4	7	0.41	0.62
	MYO1C_MOUSE	Unconventional myosin-Ic	187	121868	9.41	30	7	18	6	18	0.29	0.23
	CSAD_MOUSE	Cysteine sulfinic acid decarboxylase	187	55109	6.17	5	3	3	1	3	0.11	0.08
	PA2G4_MOUSE	Proliferation-associated protein 2G4	185	43671	6.41	4	4	3	3	3	0.15	0.33
	DJB11_MOUSE	DnaJ homolog subfamily B member 11	185	40530	5.92	13	7	5	3	5	0.2	0.36
	NSDHL_MOUSE	Sterol-4-alpha-carboxylate 3-dehydrogenase, decarboxylating	184	40660	7.71	20	8	7	6	7	0.39	0.85
	S10AA_MOUSE	Protein S100-A10	184	11179	6.27	5	5	2	2	2	0.44	1.06
	P3H1_MOUSE	Prolyl 3-hydroxylase 1	183	83598	5.03	21	11	7	3	7	0.2	0.16
	DHB12_MOUSE	Very-long-chain 3-oxoacyl-CoA reductase	182	34719	9.55	15	10	7	5	7	0.45	0.82
	SPRC_MOUSE	SPARC	182	34428	4.77	11	6	5	3	5	0.25	0.44
	EIF3I_MOUSE	Eukaryotic translation initiation factor 3 subunit I	181	36438	5.38	13	8	6	3	6	0.36	0.41
	DHB7_MOUSE	3-keto-steroid reductase	179	37293	6.25	5	5	4	4	4	0.21	0.56
	FKB10_MOUSE	Peptidyl-prolyl cis-trans isomerase FKBP10	179	64656	5.38	17	7	9	4	9	0.32	0.29
	FRIL1_MOUSE	Ferritin light chain 1	178	20790	5.66	13	8	4	3	4	0.43	0.81
	PGP_MOUSE	Glycerol-3-phosphate phosphatase	178	34519	5.21	3	3	1	1	1	0.06	0.13
	IMPA1_MOUSE	Inositol monophosphatase 1	178	30416	5.08	7	6	3	2	3	0.12	0.31
	SYCC_MOUSE	Cysteine--tRNA ligase, cytoplasmic	178	94800	6.32	12	5	7	5	7	0.18	0.25
	MPRD_MOUSE	Cation-dependent mannose-6-phosphate receptor	177	31152	5.24	5	4	3	2	3	0.18	0.3
	FKBP4_MOUSE	Peptidyl-prolyl cis-trans isomerase FKBP4	177	51540	5.54	9	8	3	3	3	0.12	0.27
	PPIB_MOUSE	Peptidyl-prolyl cis-trans isomerase B	177	23699	9.56	10	5	6	2	6	0.33	0.42
	MPRI_MOUSE	Cation-independent mannose-6-phosphate receptor	177	273639	5.47	14	6	12	4	12	0.1	0.06
	NQO1_MOUSE	NAD(P)H dehydrogenase [quinone] 1	175	30940	8.74	19	7	5	4	5	0.49	0.71
	NASP_MOUSE	Nuclear autoantigenic sperm protein	174	83903	4.35	10	10	4	4	4	0.14	0.22
	GCSH_MOUSE	Glycine cleavage system H protein, mitochondrial	173	18625	4.78	5	5	1	1	1	0.22	0.55
	ITB1_MOUSE	Integrin beta-1	173	88173	5.68	22	10	12	6	12	0.29	0.33
	CO1A2_MOUSE	Collagen alpha-2(I) chain	173	129478	9.27	20	12	10	4	10	0.12	0.14
	HNRPM_MOUSE	Heterogeneous nuclear ribonucleoprotein M	172	77597	8.8	18	6	11	4	11	0.24	0.24
	GHITM_MOUSE	Growth hormone-inducible transmembrane protein	172	37250	9.82	5	3	2	1	2	0.09	0.25
	PSA7_MOUSE	Proteasome subunit alpha type-7	171	27838	8.59	11	8	6	4	6	0.38	0.81
	RAB1B_MOUSE	Ras-related protein Rab-1B	117	22173	5.55	14	5	7	5	2	0.53	1.53
	ACO13_MOUSE	Acyl-coenzyme A thioesterase 13	171	15173	8.95	8	7	3	3	3	0.41	1.24
	MMP14_MOUSE	Matrix metalloproteinase-14	171	65877	8.07	6	5	4	3	4	0.13	0.21
	TTL12_MOUSE	Tubulin--tyrosine ligase-like protein 12	170	73996	5.39	15	7	8	5	8	0.27	0.33
	PMVK_MOUSE	Phosphomevalonate kinase	169	21902	5.7	2	2	1	1	1	0.1	0.21
	LEG3_MOUSE	Galectin-3	169	27498	8.46	24	11	7	5	7	0.35	1.12
	TPIS_MOUSE	Triosephosphate isomerase	168	32171	5.56	17	7	8	4	8	0.39	0.67
	SEPT9_MOUSE	Septin-9	168	65534	9.01	11	4	7	3	7	0.22	0.21
	UBR4_MOUSE	E3 ubiquitin-protein ligase UBR4	167	571927	5.72	24	10	16	6	16	0.07	0.05
	LA_MOUSE	Lupus La protein homolog	165	47727	9.77	9	7	7	5	7	0.23	0.55
	GLCM_MOUSE	Glucosylceramidase	165	57585	7.64	28	10	9	6	9	0.39	0.66
	GPDM_MOUSE	Glycerol-3-phosphate dehydrogenase, mitochondrial	165	80902	6.17	27	10	16	8	16	0.35	0.51
	AP2A1_MOUSE	AP-2 complex subunit alpha-1	165	107596	6.63	18	6	10	5	7	0.19	0.21
	VCAM1_MOUSE	Vascular cell adhesion protein 1	165	81265	5.21	7	6	3	3	3	0.07	0.17
	HMOX2_MOUSE	Heme oxygenase 2	164	35716	5.61	5	2	3	1	3	0.23	0.12
	ITAV_MOUSE	Integrin alpha-V	164	115287	5.41	15	9	11	7	11	0.16	0.29
	ECI1_MOUSE	Enoyl-CoA delta isomerase 1, mitochondrial	163	32230	9.12	4	4	2	2	2	0.15	0.29
	SYEP_MOUSE	Bifunctional glutamate/proline--tRNA ligase	162	169972	7.75	33	10	18	7	18	0.22	0.19
	KAD2_MOUSE	Adenylate kinase 2, mitochondrial	162	26452	6.96	5	5	2	2	2	0.16	0.37
	NOMO1_MOUSE	Nodal modulator 1	161	133336	5.75	19	9	11	4	11	0.19	0.13
	AKAP2_MOUSE	A-kinase anchor protein 2	160	98519	5.13	4	3	3	2	3	0.05	0.09
	SFPQ_MOUSE	Splicing factor, proline- and glutamine-rich	160	75394	9.45	5	3	2	1	2	0.05	0.06
	BACH_MOUSE	Cytosolic acyl coenzyme A thioester hydrolase	159	42510	8.9	15	7	9	5	9	0.37	0.63
	GLRX1_MOUSE	Glutaredoxin-1	159	11863	8.67	7	6	2	1	2	0.47	0.98
	DHC24_MOUSE	Delta(24)-sterol reductase	159	60073	8.42	16	8	6	4	6	0.23	0.32
	C1TM_MOUSE	Monofunctional C1-tetrahydrofolate synthase, mitochondrial	158	105662	6.58	9	7	4	3	4	0.09	0.13
	PRDX3_MOUSE	Thioredoxin-dependent peroxide reductase, mitochondrial	158	28109	7.15	7	6	4	3	4	0.35	0.56
	NMT1_MOUSE	Glycylpeptide N-tetradecanoyltransferase 1	158	56852	8.04	6	5	3	2	3	0.15	0.25
	PALLD_MOUSE	Palladin	156	152037	5.87	11	8	7	5	7	0.1	0.15
	NPC1_MOUSE	NPC intracellular cholesterol transporter 1	156	142791	5.44	4	3	2	1	2	0.04	0.03
	CAVN1_MOUSE	Caveolae-associated protein 1	156	43927	5.43	8	5	4	2	4	0.18	0.21
	SRPRB_MOUSE	Signal recognition particle receptor subunit beta	156	29561	9.34	4	3	3	2	3	0.16	0.32
	PCYOX_MOUSE	Prenylcysteine oxidase	156	56459	6.44	10	4	7	3	7	0.27	0.34
	TRBM_MOUSE	Thrombomodulin	154	61827	4.5	9	8	2	2	2	0.13	0.22
	AGM1_MOUSE	Phosphoacetylglucosamine mutase	154	59415	5.8	8	6	3	2	3	0.13	0.23
	APEH_MOUSE	Acylamino-acid-releasing enzyme	153	81529	5.36	7	6	5	4	5	0.16	0.23
	AB1IP_MOUSE	Amyloid beta A4 precursor protein-binding family B member 1-interacting protein	153	74272	5.23	13	5	5	2	5	0.14	0.12
	PSB2_MOUSE	Proteasome subunit beta type-2	153	22892	6.52	25	11	6	6	6	0.54	1.95
	ATOX1_MOUSE	Copper transport protein ATOX1	151	7334	6.04	8	7	2	1	2	0.53	0.72
	CATL1_MOUSE	Cathepsin L1	151	37523	6.37	12	10	6	4	6	0.44	0.56
	NRDC_MOUSE	Nardilysin	150	132808	4.77	14	6	8	3	8	0.15	0.1
	MD2L1_MOUSE	Mitotic spindle assembly checkpoint protein MAD2A	150	23583	5.17	6	3	2	1	2	0.17	0.19
	PPIC_MOUSE	Peptidyl-prolyl cis-trans isomerase C	150	22780	6.96	7	6	4	3	4	0.46	1.07
	BROX_MOUSE	BRO1 domain-containing protein BROX	149	46172	7.59	6	4	4	2	4	0.22	0.2
	SYTC_MOUSE	Threonine--tRNA ligase, cytoplasmic	148	83303	7.03	21	9	13	5	13	0.25	0.29
	DNJA1_MOUSE	DnaJ homolog subfamily A member 1	148	44839	6.65	14	9	6	4	6	0.31	0.59
	CPNE3_MOUSE	Copine-3	146	59547	5.52	6	5	3	3	3	0.1	0.23
	PTGR1_MOUSE	Prostaglandin reductase 1	146	35537	8.09	9	5	4	2	4	0.26	0.42
	C1QBP_MOUSE	Complement component 1 Q subcomponent-binding protein, mitochondrial	146	30994	4.82	18	8	6	5	6	0.45	0.95
	NNRE_MOUSE	NAD(P)H-hydrate epimerase	146	30953	7.59	11	9	4	3	4	0.3	0.49
	ERG7_MOUSE	Lanosterol synthase	145	83088	5.96	13	5	9	3	9	0.23	0.22
	ALD2_MOUSE	Aldose reductase-related protein 2	145	36098	5.97	11	8	7	5	7	0.36	0.78
	PAPS1_MOUSE	Bifunctional 3'-phosphoadenosine 5'-phosphosulfate synthase 1	143	70749	6.31	11	4	8	4	8	0.21	0.27
	DDB1_MOUSE	DNA damage-binding protein 1	143	126772	5.14	20	10	11	5	11	0.21	0.18
	RL4_MOUSE	60S ribosomal protein L4	143	47124	11.01	16	6	12	5	12	0.37	0.55
	NDUB4_MOUSE	NADH dehydrogenase [ubiquinone] 1 beta subcomplex subunit 4	143	15072	9.89	4	4	1	1	1	0.16	0.31
	TFR1_MOUSE	Transferrin receptor protein 1	143	85677	6.13	11	7	3	3	3	0.08	0.16
	MTPN_MOUSE	Myotrophin	143	12853	5.27	11	7	6	3	6	0.62	1.59
	VATA_MOUSE	V-type proton ATPase catalytic subunit A	142	68283	5.42	16	6	7	3	7	0.25	0.2
	ATPG_MOUSE	ATP synthase subunit gamma, mitochondrial	142	32865	9.06	7	5	4	2	4	0.26	0.29
	EI3JA_MOUSE	Eukaryotic translation initiation factor 3 subunit J-A	142	29326	4.69	5	3	2	2	2	0.1	0.33
	ATLA3_MOUSE	Atlastin-3	142	60537	5.73	15	7	10	5	10	0.36	0.41
	PUR4_MOUSE	Phosphoribosylformylglycinamidine synthase	142	144538	5.43	10	7	8	5	8	0.14	0.16
	aProtein score is calculated from the score of the peptide attributed to the protein.
	bpI is (Predicted) isoelectric point.
	cNumber of matches is spectrum number matched to protein#1.
	dNumber of significant matches is spectrum number that matches protein and exceeds the identification criteria.
	eNumber of sequences is number of peptides matched to protein#2.
	fNumber of significant sequences is number of peptides exceeding the identification criteria matched to proteins.
	gNumber of unique sequences is a unique#3 number of peptides matched to proteins.
	hSequence coverage is the ratio of the total number of matched peptide residues to the total length of the protein.
	iExponentially Modified Protein Abundance Index (http://www.matrixscience.com/help/quant_empai_help.html).
	Supplementary Table 1. Cont 4.
	UniProt/SWISS-			Protein		Num. of	Num. of significant	Num. of	Num. of significant	Num. of unique	Sequence
	PROT ID	Description	Protein scorea	mass (kDa)	pIb	matchesc	matchesd	sequencese	sequencesf	sequencesg	coverageh	emPAIi
	CRTAP_MOUSE	Cartilage-associated protein	142	46140	5.46	12	7	5	4	5	0.2	0.43
	IPO9_MOUSE	Importin-9	141	115978	4.71	16	9	8	5	8	0.2	0.2
	AK1A1_MOUSE	Alcohol dehydrogenase [NADP(+)]	141	36564	6.9	5	3	4	2	4	0.27	0.26
	PSMD3_MOUSE	26S proteasome non-ATPase regulatory subunit 3	140	60680	8.48	10	8	6	5	6	0.14	0.41
	DCTN3_MOUSE	Dynactin subunit 3	140	20965	5.84	4	3	3	2	3	0.31	0.8
	SWP70_MOUSE	Switch-associated protein 70	138	68953	5.78	13	7	6	5	6	0.17	0.35
	ATPO_MOUSE	ATP synthase subunit O, mitochondrial	137	23349	10	7	4	2	2	2	0.17	0.43
	UN45A_MOUSE	Protein unc-45 homolog A	137	103382	6.01	9	3	7	2	7	0.13	0.08
	BCAT1_MOUSE	Branched-chain-amino-acid aminotransferase, cytosolic	137	42764	5.25	8	7	3	3	3	0.21	0.48
	ASNS_MOUSE	Asparagine synthetase [glutamine-hydrolyzing]	137	64241	6.12	16	8	7	4	7	0.19	0.3
	PGBM_MOUSE	Basement membrane-specific heparan sulfate proteoglycan core protein	136	398039	5.88	24	6	12	2	12	0.07	0.02
	CSN7A_MOUSE	COP9 signalosome complex subunit 7a	136	30206	7.68	14	7	6	3	6	0.51	0.51
	HCD2_MOUSE	3-hydroxyacyl-CoA dehydrogenase type-2	136	27402	8.53	6	3	4	2	4	0.2	0.35
	PPGB_MOUSE	Lysosomal protective protein	135	53809	5.56	7	4	3	2	3	0.1	0.17
	BZW2_MOUSE	Basic leucine zipper and W2 domain-containing protein 2	135	48033	6.26	6	4	3	1	3	0.22	0.19
	TOM70_MOUSE	Mitochondrial import receptor subunit TOM70	135	67547	7.46	10	7	6	4	4	0.24	0.28
	SCOT1_MOUSE	Succinyl-CoA:3-ketoacid coenzyme A transferase 1, mitochondrial	135	55953	8.73	20	9	10	7	10	0.36	0.68
	PAI1_MOUSE	Plasminogen activator inhibitor 1	134	45141	6.17	9	3	7	2	7	0.32	0.2
	XPP1_MOUSE	Xaa-Pro aminopeptidase 1	134	69547	5.33	14	7	7	4	4	0.18	0.27
	NXP20_MOUSE	Protein Noxp20	134	60975	4.49	6	6	1	1	1	0.07	0.15
	GORS2_MOUSE	Golgi reassembly-stacking protein 2	134	47009	4.68	4	3	3	2	3	0.14	0.19
	ROA0_MOUSE	Heterogeneous nuclear ribonucleoprotein A0	133	30512	9.35	9	3	4	2	4	0.24	0.31
	SMC2_MOUSE	Structural maintenance of chromosomes protein 2	129	134156	8.54	8	5	5	2	5	0.06	0.06
	RAB21_MOUSE	Ras-related protein Rab-21	132	24091	8.11	7	5	5	4	5	0.21	0.99
	SAC1_MOUSE	Phosphatidylinositide phosphatase SAC1	132	66901	6.85	8	3	5	3	5	0.16	0.21
	HSPB1_MOUSE	Heat shock protein beta-1	131	23000	6.12	14	9	7	4	7	0.66	1.05
	SEC13_MOUSE	Protein SEC13 homolog	130	35543	5.15	19	5	4	3	4	0.19	0.42
	4F2_MOUSE	4F2 cell-surface antigen heavy chain	130	58300	5.62	5	5	2	2	2	0.1	0.15
	CSN4_MOUSE	COP9 signalosome complex subunit 4	130	46256	5.57	9	4	6	2	6	0.25	0.2
	ROAA_MOUSE	Heterogeneous nuclear ribonucleoprotein A/B	129	30812	7.68	11	9	6	6	6	0.2	1.24
	IMA1_MOUSE	Importin subunit alpha-1	129	57892	5.49	10	5	6	4	6	0.27	0.33
	ERF3A_MOUSE	Eukaryotic peptide chain release factor GTP-binding subunit ERF3A	129	68582	5.12	19	10	9	6	9	0.18	0.44
	CUL4A_MOUSE	Cullin-4A	128	87697	8.53	4	2	3	2	1	0.07	0.1
	CUL4B_MOUSE	Cullin-4B	102	110630	8.56	7	3	6	3	4	0.12	0.12
	AHSA1_MOUSE	Activator of 90 kDa heat shock protein ATPase homolog 1	128	38093	5.41	6	3	4	2	4	0.23	0.24
	PDLI1_MOUSE	PDZ and LIM domain protein 1	127	35752	6.38	9	5	5	4	5	0.25	0.59
	ECHM_MOUSE	Enoyl-CoA hydratase, mitochondrial	127	31454	8.76	8	5	5	3	5	0.33	0.49
	GLU2B_MOUSE	Glucosidase 2 subunit beta	126	58756	4.41	9	6	3	2	3	0.12	0.24
	ITA5_MOUSE	Integrin alpha-5	126	114971	5.65	13	6	6	2	6	0.09	0.08
	NU155_MOUSE	Nuclear pore complex protein Nup155	125	155019	5.77	9	6	5	3	5	0.06	0.08
	NDUBA_MOUSE	NADH dehydrogenase [ubiquinone] 1 beta subcomplex subunit 10	125	21010	8.19	6	4	4	3	4	0.31	0.8
	DDAH1_MOUSE	N(G),N(G)-dimethylarginine dimethylaminohydrolase 1	125	31361	5.64	6	4	5	3	5	0.4	0.49
	RENBP_MOUSE	N-acylglucosamine 2-epimerase	125	49739	5.69	8	5	5	3	5	0.21	0.29
	CO5A1_MOUSE	Collagen alpha-1(V) chain	124	183564	4.86	7	3	6	2	6	0.09	0.05
	PLAP_MOUSE	Phospholipase A-2-activating protein	124	87166	5.77	6	2	5	1	5	0.15	0.05
	G6PE_MOUSE	GDH/6PGL endoplasmic bifunctional protein	124	88872	6.44	16	3	9	3	9	0.21	0.15
	NAGAB_MOUSE	Alpha-N-acetylgalactosaminidase	122	47204	6.02	7	5	6	4	6	0.23	0.42
	PDLI5_MOUSE	PDZ and LIM domain protein 5	122	63259	8.61	15	6	7	3	7	0.21	0.22
	PDIA5_MOUSE	Protein disulfide-isomerase A5	121	59229	7.25	5	5	4	4	4	0.19	0.33
	PSMD5_MOUSE	26S proteasome non-ATPase regulatory subunit 5	121	55937	5.13	12	6	7	4	7	0.26	0.35
	OSTF1_MOUSE	Osteoclast-stimulating factor 1	119	23768	5.46	6	2	4	1	4	0.19	0.19
	PFD5_MOUSE	Prefoldin subunit 5	119	17345	5.93	7	4	4	3	4	0.47	1.04
	PCKGM_MOUSE	Phosphoenolpyruvate carboxykinase [GTP], mitochondrial	119	70482	6.92	16	7	10	7	10	0.26	0.51
	FRIH_MOUSE	Ferritin heavy chain	119	21053	5.53	9	6	5	3	5	0.48	0.8
	NSF_MOUSE	Vesicle-fusing ATPase	119	82561	6.52	7	3	7	3	7	0.17	0.16
	THY1_MOUSE	Thy-1 membrane glycoprotein	118	18069	9.16	9	2	3	1	3	0.25	0.26
	SAE2_MOUSE	SUMO-activating enzyme subunit 2	118	70525	5.09	8	6	5	4	5	0.21	0.27
	CYB5_MOUSE	Cytochrome b5	117	15232	4.96	9	4	3	1	3	0.43	1.94
	ECI2_MOUSE	Enoyl-CoA delta isomerase 2, mitochondrial	117	43240	9.08	4	3	3	2	3	0.13	0.21
	TCAF2_MOUSE	TRPM8 channel-associated factor 2	117	101532	6.07	5	5	3	3	3	0.06	0.13
	ELP1_MOUSE	Elongator complex protein 1	117	149489	5.67	9	2	6	1	6	0.09	0.03
	RRBP1_MOUSE	Ribosome-binding protein 1	117	172776	9.35	12	3	9	3	9	0.1	0.08
	NQO2_MOUSE	Ribosyldihydronicotinamide dehydrogenase [quinone]	117	26231	6.54	6	4	4	3	4	0.32	0.61
	C1TC_MOUSE	C-1-tetrahydrofolate synthase, cytoplasmic	116	101136	6.7	12	7	6	4	6	0.16	0.18
	RCN1_MOUSE	Reticulocalbin-1	116	38090	4.7	9	6	5	3	5	0.27	0.39
	NHLC2_MOUSE	NHL repeat-containing protein 2	116	78381	5.33	10	6	3	2	3	0.12	0.17
	TWF1_MOUSE	Twinfilin-1	115	40054	6.21	7	3	7	3	6	0.36	0.37
	HPCL1_MOUSE	Hippocalcin-like protein 1	115	22324	5.32	5	2	5	2	5	0.43	0.45
	PEBP1_MOUSE	Phosphatidylethanolamine-binding protein 1	114	20817	5.19	16	6	5	3	5	0.57	0.81
	FSTL1_MOUSE	Follistatin-related protein 1	114	34532	5.58	1	1	1	1	1	0.06	0.13
	TIGAR_MOUSE	Fructose-2,6-bisphosphatase TIGAR	114	29172	8.45	3	2	2	1	2	0.16	0.15
	HMOX1_MOUSE	Heme oxygenase 1	113	32908	6.08	14	6	4	3	4	0.3	0.46
	FKB1A_MOUSE	Peptidyl-prolyl cis-trans isomerase FKBP1A	112	11915	7.88	10	5	4	3	4	0.66	1.79
	GT251_MOUSE	Procollagen galactosyltransferase 1	112	71015	6.83	10	5	8	4	8	0.18	0.27
	CD81_MOUSE	CD81 antigen	111	25797	5.54	5	4	2	2	2	0.18	0.38
	VMA5A_MOUSE	von Willebrand factor A domain-containing protein 5A	111	87087	6.15	6	5	4	3	4	0.09	0.15
	LONM_MOUSE	Lon protease homolog, mitochondrial	111	105776	6.15	9	4	6	2	6	0.16	0.08
	ECHB_MOUSE	Trifunctional enzyme subunit beta, mitochondrial	111	51353	9.43	10	2	6	2	6	0.23	0.18
	SRPRA_MOUSE	Signal recognition particle receptor subunit alpha	110	69579	9.07	6	3	5	2	5	0.12	0.13
	EIF3D_MOUSE	Eukaryotic translation initiation factor 3 subunit D	109	63948	5.79	8	4	5	2	5	0.2	0.14
	CX6A1_MOUSE	Cytochrome c oxidase subunit 6A1, mitochondrial	109	12344	9.97	5	4	2	1	2	0.45	0.39
	RISC_MOUSE	Retinoid-inducible serine carboxypeptidase	108	50932	5.48	16	8	10	6	10	0.3	0.77
	PRDX2_MOUSE	Peroxiredoxin-2	108	21765	5.2	12	6	6	4	6	0.46	1.13
	RL18_MOUSE	60S ribosomal protein L18	108	21631	11.79	2	2	2	2	2	0.14	0.46
	PTGR3_MOUSE	Prostaglandin reductase-3	108	40503	7.01	6	5	3	3	3	0.23	0.51
	PPID_MOUSE	Peptidyl-prolyl cis-trans isomerase D	108	40717	7.08	4	2	3	1	3	0.15	0.11
	HYEP_MOUSE	Epoxide hydrolase 1	106	52543	8.43	28	6	15	3	15	0.43	0.37
	SGTA_MOUSE	Small glutamine-rich tetratricopeptide repeat-containing protein alpha	105	34301	4.99	7	6	2	2	2	0.05	0.27
	RAGP1_MOUSE	Ran GTPase-activating protein 1	105	63491	4.59	10	5	8	5	8	0.21	0.39
	NCBP1_MOUSE	Nuclear cap-binding protein subunit 1	105	91868	6.17	9	3	8	2	8	0.15	0.1
	FKBP9_MOUSE	Peptidyl-prolyl cis-trans isomerase FKBP9	104	62956	5.03	10	5	6	4	6	0.17	0.3
	NB5R3_MOUSE	NADH-cytochrome b5 reductase 3	104	34106	8.55	13	5	7	5	7	0.55	0.84
	CX6B1_MOUSE	Cytochrome c oxidase subunit 6B1	104	10065	8.96	4	3	2	2	2	0.29	1.23
	BIN1_MOUSE	Myc box-dependent-interacting protein 1	103	64430	4.95	10	3	7	2	7	0.22	0.14
	COMT_MOUSE	Catechol O-methyltransferase	103	29467	5.52	10	7	4	3	4	0.24	0.53
	AN32B_MOUSE	Acidic leucine-rich nuclear phosphoprotein 32 family member B	102	31060	3.89	6	3	3	2	3	0.16	0.31
	TIF1B_MOUSE	Transcription intermediary factor 1-beta	101	88791	5.52	6	4	3	3	3	0.06	0.15
	SH3L2_MOUSE	SH3 domain-binding glutamic acid-rich-like protein 2	101	12247	5.48	3	3	2	2	2	0.26	0.95
	LMNA_MOUSE	Prelamin-A/C	101	74193	6.54	16	4	11	3	11	0.26	0.18
	ODPB_MOUSE	Pyruvate dehydrogenase E1 component subunit beta, mitochondrial	101	38912	6.41	6	4	5	4	5	0.29	0.53
	aProtein score is calculated from the score of the peptide attributed to the protein.
	bpI is (Predicted) isoelectric point.
	cNumber of matches is spectrum number matched to protein#1.
	dNumber of significant matches is spectrum number that matches protein and exceeds the identification criteria.
	eNumber of sequences is number of peptides matched to protein#2.
	fNumber of significant sequences is number of peptides exceeding the identification criteria matched to proteins.
	gNumber of unique sequences is a unique#3 number of peptides matched to proteins.
	hSequence coverage is the ratio of the total number of matched peptide residues to the total length of the protein.
	iExponentially Modified Protein Abundance Index (http://www.matrixscience.com/help/quant_empai_help.html).
	Supplementary Table 1. Cont 5.
	UniProt/SWISS-			Protein		Num. of	Num. of significant	Num. of	Num. of significant	Num. of unique	Sequence
	PROT ID	Description	Protein scorea	mass (kDa)	pIb	matchesc	matchesd	sequencese	sequencesf	sequencesg	coverageh	emPAIi
	MPPA_MOUSE	Mitochondrial-processing peptidase subunit alpha	100	58242	6.36	2	1	1	1	1	0.03	0.07
	EIF2A_MOUSE	Eukaryotic translation initiation factor 2A	100	64363	9.04	8	4	6	3	6	0.2	0.21
	GSHR_MOUSE	Glutathione reductase, mitochondrial	100	53629	8.19	5	3	3	1	3	0.15	0.08
	ERO1A_MOUSE	ERO1-like protein alpha	100	54050	6.12	8	5	5	4	5	0.15	0.36
	ADPRH_MOUSE	[Protein ADP-ribosylarginine] hydrolase	99	40042	5.46	8	5	3	3	3	0.22	0.37
	DDX58_MOUSE	Probable ATP-dependent RNA helicase DDX58	99	105908	6.23	9	4	4	2	4	0.09	0.08
	AP1M1_MOUSE	AP-1 complex subunit mu-1	99	48512	6.82	4	3	2	2	2	0.09	0.19
	MVP_MOUSE	Major vault protein	98	95865	5.43	11	4	7	3	7	0.18	0.14
	DPP2_MOUSE	Dipeptidyl peptidase 2	98	56218	5.17	3	2	2	1	2	0.07	0.08
	PURA2_MOUSE	Adenylosuccinate synthetase isozyme 2	98	49990	5.98	12	3	7	3	7	0.25	0.28
	PGS2_MOUSE	Decorin	98	39784	8.87	5	2	3	1	3	0.15	0.11
	COPB2_MOUSE	Coatomer subunit beta'	98	102384	5.17	19	8	12	6	12	0.27	0.28
	COPE_MOUSE	Coatomer subunit epsilon	97	34545	4.94	23	6	6	2	6	0.4	0.27
	HCDH_MOUSE	Hydroxyacyl-coenzyme A dehydrogenase, mitochondrial	97	34442	8.76	5	3	4	2	4	0.23	0.27
	CTBP1_MOUSE	C-terminal-binding protein 1	97	47715	6.28	6	3	3	1	3	0.12	0.09
	BAG6_MOUSE	Large proline-rich protein BAG6	97	120962	5.46	6	2	4	2	4	0.08	0.07
	PRRC1_MOUSE	Protein PRRC1	97	46268	5.62	9	4	6	3	6	0.28	0.31
	RRAS_MOUSE	Ras-related protein R-Ras	97	23749	6.32	4	3	3	2	3	0.22	0.42
	CPT1A_MOUSE	Carnitine O-palmitoyltransferase 1, liver isoform	97	88195	8.83	4	2	2	2	2	0.09	0.1
	SPRE_MOUSE	Sepiapterin reductase	97	27865	5.58	3	3	2	2	2	0.22	0.35
	MAP1B_MOUSE	Microtubule-associated protein 1B	96	270089	4.76	16	5	13	3	13	0.11	0.05
	ATX10_MOUSE	Ataxin-10	96	53673	5.12	11	5	5	3	5	0.19	0.26
	NEK7_MOUSE	Serine/threonine-protein kinase Nek7	96	34514	8.49	3	2	2	1	2	0.16	0.13
	FACE1_MOUSE	CAAX prenyl protease 1 homolog	95	54699	6.49	6	2	4	1	4	0.17	0.08
	TMED5_MOUSE	Transmembrane emp24 domain-containing protein 5	94	26155	4.81	3	3	1	1	1	0.12	0.17
	SYDC_MOUSE	Aspartate--tRNA ligase, cytoplasmic	94	57111	6.07	13	3	9	3	9	0.28	0.24
	ACADM_MOUSE	Medium-chain specific acyl-CoA dehydrogenase, mitochondrial	94	46452	8.6	3	3	2	2	2	0.11	0.2
	STAM2_MOUSE	Signal transducing adapter molecule 2	94	57419	4.94	7	6	3	2	3	0.15	0.24
	NIBL1_MOUSE	Niban-like protein 1	94	84765	5.65	14	8	7	5	7	0.15	0.34
	CYB5B_MOUSE	Cytochrome b5 type B	94	16308	4.79	3	2	1	1	1	0.23	0.29
	SCFD1_MOUSE	Sec1 family domain-containing protein 1	93	72277	5.98	8	3	5	3	5	0.19	0.19
	PDCL3_MOUSE	Phosducin-like protein 3	93	27564	4.66	7	5	4	3	4	0.36	0.57
	SYWC_MOUSE	Tryptophan--tRNA ligase, cytoplasmic	93	54323	6.44	10	4	5	1	5	0.2	0.08
	TNPO1_MOUSE	Transportin-1	92	102291	4.84	17	9	12	6	9	0.28	0.28
	PRDX5_MOUSE	Peroxiredoxin-5, mitochondrial	92	21884	9.1	13	3	7	3	7	0.48	0.76
	IAH1_MOUSE	Isoamyl acetate-hydrolyzing esterase 1 homolog	92	27956	5.34	3	2	1	1	1	0.07	0.16
	PUR8_MOUSE	Adenylosuccinate lyase	92	54831	6.9	7	5	6	4	6	0.23	0.36
	CMTD1_MOUSE	Catechol O-methyltransferase domain-containing protein 1	91	28943	8.61	2	2	1	1	1	0.1	0.15
	VA0D1_MOUSE	V-type proton ATPase subunit d 1	91	40275	4.89	5	3	5	3	5	0.33	0.36
	AIFM1_MOUSE	Apoptosis-inducing factor 1, mitochondrial	90	66724	9.23	4	2	3	2	3	0.1	0.13
	MSMO1_MOUSE	Methylsterol monooxygenase 1	90	34750	7.29	8	3	5	2	5	0.31	0.43
	PON2_MOUSE	Serum paraoxonase/arylesterase 2	90	39592	5.49	2	1	2	1	2	0.1	0.11
	LTOR3_MOUSE	Ragulator complex protein LAMTOR3	90	13544	6.73	4	3	3	2	3	0.4	0.83
	ACACA_MOUSE	Acetyl-CoA carboxylase 1	90	265088	5.97	12	4	10	3	10	0.09	0.07
	NDUA9_MOUSE	NADH dehydrogenase [ubiquinone] 1 alpha subcomplex subunit 9, mitochondrial	89	42498	9.75	6	4	4	2	4	0.16	0.22
	PMM2_MOUSE	Phosphomannomutase 2	89	27639	6.01	2	2	1	1	1	0.11	0.16
	PGPI_MOUSE	Pyroglutamyl-peptidase 1	89	22919	5.21	4	4	2	2	2	0.21	0.43
	TCP4_MOUSE	Activated RNA polymerase II transcriptional coactivator p15	89	14418	9.6	2	2	1	1	1	0.19	0.33
	CTND1_MOUSE	Catenin delta-1	89	104860	6.41	9	6	5	2	5	0.12	0.08
	DUS3_MOUSE	Dual specificity protein phosphatase 3	89	20459	6.07	2	1	2	1	2	0.19	0.22
	LIMA1_MOUSE	LIM domain and actin-binding protein 1	88	84008	6.18	6	2	4	1	4	0.09	0.05
	FAAA_MOUSE	Fumarylacetoacetase	88	46146	6.7	4	4	3	3	3	0.16	0.31
	IDHP_MOUSE	Isocitrate dehydrogenase [NADP], mitochondrial	88	50874	8.88	12	4	7	3	6	0.27	0.39
	MA2A1_MOUSE	Alpha-mannosidase 2	88	131548	8.17	9	4	8	4	8	0.14	0.14
	MESD_MOUSE	LRP chaperone MESD	88	25191	6.06	4	3	3	2	3	0.23	0.39
	CYGB_MOUSE	Cytoglobin	88	21452	6.32	2	2	1	1	1	0.13	0.21
	NDUC2_MOUSE	NADH dehydrogenase [ubiquinone] 1 subunit C2	87	14154	9.24	2	2	1	1	1	0.16	0.33
	DPP3_MOUSE	Dipeptidyl peptidase 3	87	82846	5.26	11	8	7	5	7	0.22	0.29
	CNPY4_MOUSE	Protein canopy homolog 4	86	28076	4.72	5	3	3	2	3	0.22	0.34
	CATH_MOUSE	Pro-cathepsin H	86	37146	8.68	3	2	2	1	2	0.14	0.12
	RCC1_MOUSE	Regulator of chromosome condensation	86	44903	8.34	5	3	4	2	4	0.19	0.2
	ORN_MOUSE	Oligoribonuclease, mitochondrial	86	26722	6.67	3	1	3	1	3	0.23	0.17
	G6PC3_MOUSE	Glucose-6-phosphatase 3	86	38756	8.42	2	2	2	2	2	0.1	0.24
	IMA5_MOUSE	Importin subunit alpha-5	86	60144	4.93	5	4	2	2	2	0.11	0.15
	PSMD4_MOUSE	26S proteasome non-ATPase regulatory subunit 4	86	40678	4.67	7	4	4	2	4	0.17	0.23
	PSMD8_MOUSE	26S proteasome non-ATPase regulatory subunit 8	85	39905	9.61	9	3	6	2	6	0.4	0.23
	GSTT3_MOUSE	Glutathione S-transferase theta-3	85	27385	7.63	3	3	1	1	1	0.14	0.16
	PSA1_MOUSE	Proteasome subunit alpha type-1	85	29528	6	9	6	6	3	6	0.41	0.75
	GPNMB_MOUSE	Transmembrane glycoprotein NMB	85	63635	7.55	6	4	3	3	3	0.06	0.22
	FUBP2_MOUSE	Far upstream element-binding protein 2	84	76728	6.9	9	3	6	2	6	0.12	0.12
	RS21_MOUSE	40S ribosomal protein S21	84	9136	8.71	6	3	1	1	1	0.17	0.56
	ABRAL_MOUSE	Costars family protein ABRACL	84	9025	5.52	5	1	2	1	2	0.46	0.56
	UMPS_MOUSE	Uridine 5'-monophosphate synthase	84	52259	6.17	7	3	3	2	3	0.15	0.17
	PSA3_MOUSE	Proteasome subunit alpha type-3	84	28387	5.29	3	2	2	1	2	0.11	0.16
	RIR1_MOUSE	Ribonucleoside-diphosphate reductase large subunit	83	90153	6.27	8	2	6	2	6	0.16	0.1
	PGH2_MOUSE	Prostaglandin G/H synthase 2	83	68969	7	9	3	6	2	6	0.21	0.13
	HGS_MOUSE	Hepatocyte growth factor-regulated tyrosine kinase substrate	83	85961	5.84	10	2	7	2	7	0.17	0.1
	CSDE1_MOUSE	Cold shock domain-containing protein E1	83	88735	5.97	5	1	5	1	5	0.12	0.05
	SAE1_MOUSE	SUMO-activating enzyme subunit 1	82	38596	5.24	9	6	3	3	3	0.17	0.38
	NPS3B_MOUSE	Protein NipSnap homolog 3B	82	28290	9.51	3	3	1	1	1	0.11	0.16
	TBCD_MOUSE	Tubulin-specific chaperone D	82	133236	6.08	5	4	4	3	4	0.08	0.1
	COR1C_MOUSE	Coronin-1C	82	53087	6.65	7	3	5	3	5	0.17	0.27
	ECM29_MOUSE	Proteasome adapter and scaffold protein ECM29	82	203573	6.68	21	7	16	6	16	0.18	0.13
	LICH_MOUSE	Lysosomal acid lipase/cholesteryl ester hydrolase	81	45296	8.16	4	3	3	2	3	0.15	0.2
	IMA7_MOUSE	Importin subunit alpha-7	81	59926	4.86	9	4	6	4	6	0.29	0.32
	CLPT1_MOUSE	Cleft lip and palate transmembrane protein 1 homolog	81	75243	5.88	4	1	3	1	3	0.11	0.06
	SCMC1_MOUSE	Calcium-binding mitochondrial carrier protein SCaMC-1	81	52868	7.02	9	4	4	1	4	0.15	0.08
	DDX21_MOUSE	Nucleolar RNA helicase 2	80	93493	9.19	7	5	3	2	3	0.08	0.09
	SDCB1_MOUSE	Syntenin-1	80	32359	6.66	9	5	4	2	4	0.25	0.29
	GLOD4_MOUSE	Glyoxalase domain-containing protein 4	80	33296	5.28	8	5	3	2	3	0.19	0.28
	RWDD1_MOUSE	RWD domain-containing protein 1	80	27768	4.18	6	4	3	2	3	0.3	0.35
	PLD3_MOUSE	Phospholipase D3	80	54354	6.07	10	4	7	3	7	0.34	0.36
	LARP1_MOUSE	La-related protein 1	80	121050	8.87	6	3	4	1	4	0.05	0.04
	NDUAA_MOUSE	NADH dehydrogenase [ubiquinone] 1 alpha subcomplex subunit 10, mitochondrial	80	40578	7.63	2	2	2	2	2	0.09	0.23
	EIF3C_MOUSE	Eukaryotic translation initiation factor 3 subunit C	80	105465	5.55	14	4	10	3	10	0.18	0.13
	XPO5_MOUSE	Exportin-5	79	136883	5.57	16	8	7	3	7	0.11	0.13
	GNPI1_MOUSE	Glucosamine-6-phosphate isomerase 1	79	32528	6.13	5	3	3	3	3	0.21	0.47
	SEPT5_MOUSE	Septin-5	79	42721	6.21	16	5	9	4	9	0.42	0.63
	TADBP_MOUSE	TAR DNA-binding protein 43	79	44519	6.26	3	3	1	1	1	0.07	0.1
	RAB9A_MOUSE	Ras-related protein Rab-9A	79	22895	5.43	4	4	2	2	2	0.19	0.43
	aProtein score is calculated from the score of the peptide attributed to the protein.
	bpI is (Predicted) isoelectric point.
	cNumber of matches is spectrum number matched to protein#1.
	dNumber of significant matches is spectrum number that matches protein and exceeds the identification criteria.
	eNumber of sequences is number of peptides matched to protein#2.
	fNumber of significant sequences is number of peptides exceeding the identification criteria matched to proteins.
	gNumber of unique sequences is a unique#3 number of peptides matched to proteins.
	hSequence coverage is the ratio of the total number of matched peptide residues to the total length of the protein.
	iExponentially Modified Protein Abundance Index (http://www.matrixscience.com/help/quant_empai_help.html).
	Supplementary Table 1. Cont 6.
	UniProt/SWISS-			Protein		Num. of	Num. of significant	Num. of	Num. of significant	Num. of unique	Sequence
	PROT ID	Description	Protein scorea	mass (kDa)	pIb	matchesc	matchesd	sequencese	sequencesf	sequencesg	coverageh	emPAIi
	AGAL_MOUSE	Alpha-galactosidase A	79	47611	5.44	6	4	5	3	5	0.21	0.3
	ADDA_MOUSE	Alpha-adducin	79	80596	5.62	6	2	4	1	4	0.12	0.05
	MAP4_MOUSE	Microtubule-associated protein 4	79	117357	4.9	7	2	5	1	5	0.09	0.04
	ULA1_MOUSE	NEDD8-activating enzyme E1 regulatory subunit	78	60236	5.34	4	3	3	2	3	0.15	0.15
	EI2BA_MOUSE	Translation initiation factor eIF-2B subunit alpha	78	33795	8.48	4	2	3	2	3	0.17	0.28
	SWI5_MOUSE	DNA repair protein SWI5 homolog	78	10254	4.67	1	1	1	1	1	0.19	0.49
	FAM3C_MOUSE	Protein FAM3C	77	24737	8.52	5	2	2	1	2	0.13	0.18
	LPPRC_MOUSE	Leucine-rich PPR motif-containing protein, mitochondrial	77	156516	6.42	10	6	7	4	7	0.12	0.11
	BLMH_MOUSE	Bleomycin hydrolase	77	52477	6.04	8	3	6	2	6	0.26	0.17
	SYK_MOUSE	Lysine--tRNA ligase	77	67796	5.65	10	5	6	4	6	0.17	0.28
	TOIP1_MOUSE	Torsin-1A-interacting protein 1	77	66740	6.58	2	2	2	2	2	0.04	0.13
	NUDC_MOUSE	Nuclear migration protein nudC	77	38334	5.17	2	1	2	1	2	0.06	0.11
	GSHB_MOUSE	Glutathione synthetase	77	52214	5.56	4	3	3	2	3	0.14	0.17
	SPTC2_MOUSE	Serine palmitoyltransferase 2	77	62941	8.43	8	4	4	1	4	0.14	0.07
	CP20A_MOUSE	Cytochrome P450 20A1	76	52116	6.48	4	2	3	1	3	0.13	0.08
	ASPH_MOUSE	Aspartyl/asparaginyl beta-hydroxylase	74	82991	4.97	9	4	8	4	8	0.17	0.22
	ATP5H_MOUSE	ATP synthase subunit d, mitochondrial	76	18738	5.52	5	3	4	3	4	0.42	0.93
	AT5F1_MOUSE	ATP synthase F(0) complex subunit B1, mitochondrial	76	28930	9.11	5	1	5	1	5	0.34	0.15
	USP9X_MOUSE	Probable ubiquitin carboxyl-terminal hydrolase FAF-X	76	290526	5.57	19	6	10	3	10	0.08	0.04
	HEAT3_MOUSE	HEAT repeat-containing protein 3	75	74258	4.91	5	3	3	2	3	0.08	0.12
	ALDR_MOUSE	Aldose reductase	75	35709	6.71	4	2	3	1	3	0.19	0.12
	MCM6_MOUSE	DNA replication licensing factor MCM6	75	92809	5.32	4	3	4	3	4	0.09	0.14
	MGAT1_MOUSE	Alpha-1,3-mannosyl-glycoprotein 2-beta-N-acetylglucosaminyltransferase	75	51658	9.02	6	5	2	2	2	0.12	0.18
	LCLT1_MOUSE	Lysocardiolipin acyltransferase 1	75	44371	8.77	2	2	2	2	2	0.14	0.21
	IF2B_MOUSE	Eukaryotic translation initiation factor 2 subunit 2	75	38068	5.61	6	3	4	2	4	0.19	0.24
	POSTN_MOUSE	Periostin	75	93085	7.27	11	4	6	2	6	0.18	0.09
	ACDSB_MOUSE	Short/branched chain specific acyl-CoA dehydrogenase, mitochondrial	74	47843	8	4	1	3	1	3	0.13	0.09
	NDUA8_MOUSE	NADH dehydrogenase [ubiquinone] 1 alpha subcomplex subunit 8	74	19979	8.76	3	2	2	1	2	0.23	0.23
	EIF1_MOUSE	Eukaryotic translation initiation factor 1	74	12739	6.89	2	1	2	1	2	0.33	0.38
	IF1A_MOUSE	Eukaryotic translation initiation factor 1A	73	16492	5.07	4	1	4	1	1	0.26	0.28
	CHMP5_MOUSE	Charged multivesicular body protein 5	73	24560	4.65	2	2	1	1	1	0.12	0.18
	S10A4_MOUSE	Protein S100-A4	73	11714	5.23	6	5	3	3	3	0.25	1.82
	ITM2C_MOUSE	Integral membrane protein 2C	73	30463	8.83	2	2	1	1	1	0.08	0.15
	MEP50_MOUSE	Methylosome protein 50	73	36919	5.09	2	2	1	1	1	0.09	0.12
	NDUS8_MOUSE	NADH dehydrogenase [ubiquinone] iron-sulfur protein 8, mitochondrial	73	24023	5.89	3	3	2	2	2	0.09	0.41
	ZFPL1_MOUSE	Zinc finger protein-like 1	73	34133	8.57	7	2	3	2	3	0.2	0.27
	USMG5_MOUSE	Up-regulated during skeletal muscle growth protein 5	72	6377	9.84	2	2	1	1	1	0.26	0.87
	VATL_MOUSE	V-type proton ATPase 16 kDa proteolipid subunit	72	15798	9.1	1	1	1	1	1	0.2	0.3
	SFRP1_MOUSE	Secreted frizzled-related protein 1	72	35389	9.17	3	2	2	1	2	0.12	0.12
	AAAS_MOUSE	Aladin	72	59393	6.39	3	3	1	1	1	0.03	0.07
	ABD12_MOUSE	Monoacylglycerol lipase ABHD12	72	45241	8.9	3	1	2	1	2	0.07	0.1
	MAPK2_MOUSE	MAP kinase-activated protein kinase 2	71	44022	8.77	7	2	5	2	5	0.19	0.21
	SYIM_MOUSE	Isoleucine--tRNA ligase, mitochondrial	71	112732	6.37	7	5	5	3	5	0.11	0.12
	AP3D1_MOUSE	AP-3 complex subunit delta-1	71	134996	7.04	4	3	3	2	3	0.04	0.06
	ALG5_MOUSE	Dolichyl-phosphate beta-glucosyltransferase	71	36767	8.83	4	2	2	2	2	0.12	0.25
	CD99_MOUSE	CD99 antigen	71	16772	5.14	2	2	1	1	1	0.27	0.28
	SYQ_MOUSE	Glutamine--tRNA ligase	70	87621	6.93	8	2	5	2	5	0.12	0.1
	BIEA_MOUSE	Biliverdin reductase A	70	33504	6.53	6	5	4	4	4	0.25	0.64
	TCEA1_MOUSE	Transcription elongation factor A protein 1	70	33859	8.64	5	5	1	1	1	0.09	0.13
	XDH_MOUSE	Xanthine dehydrogenase/oxidase	70	146468	7.62	14	6	6	3	6	0.1	0.12
	ANXA7_MOUSE	Annexin A7	70	49893	5.91	5	2	5	2	5	0.16	0.18
	IPYR2_MOUSE	Inorganic pyrophosphatase 2, mitochondrial	70	38090	6.51	8	3	5	2	5	0.16	0.24
	CY1_MOUSE	Cytochrome c1, heme protein, mitochondrial	70	35305	9.24	2	1	2	1	2	0.12	0.12
	NP1L4_MOUSE	Nucleosome assembly protein 1-like 4	70	42653	4.56	6	3	5	3	4	0.24	0.34
	NU133_MOUSE	Nuclear pore complex protein Nup133	70	128539	5.06	5	2	5	2	5	0.09	0.07
	SIAS_MOUSE	Sialic acid synthase	70	39998	6.61	2	1	1	1	1	0.1	0.11
	ETFA_MOUSE	Electron transfer flavoprotein subunit alpha, mitochondrial	69	34988	8.62	10	5	5	3	5	0.33	0.43
	GALM_MOUSE	Aldose 1-epimerase	69	37775	6.26	3	1	2	1	2	0.12	0.12
	T176B_MOUSE	Transmembrane protein 176B	68	28349	8.03	2	1	2	1	2	0.22	0.16
	ICAL_MOUSE	Calpastatin	68	84871	5.37	6	3	4	2	4	0.1	0.1
	ABCF1_MOUSE	ATP-binding cassette sub-family F member 1	68	94887	6.15	3	2	2	1	2	0.06	0.05
	THIM_MOUSE	3-ketoacyl-CoA thiolase, mitochondrial	68	41803	8.33	3	1	3	1	3	0.13	0.1
	PTPA_MOUSE	Serine/threonine-protein phosphatase 2A activator	67	36687	5.95	2	2	2	2	2	0.11	0.25
	ATP5L_MOUSE	ATP synthase subunit g, mitochondrial	67	11417	9.74	3	2	2	1	2	0.32	0.43
	UBA6_MOUSE	Ubiquitin-like modifier-activating enzyme 6	67	117891	5.75	7	1	6	1	6	0.11	0.04
	VASP_MOUSE	Vasodilator-stimulated phosphoprotein	67	39642	8.69	5	2	3	2	3	0.08	0.23
	CAPR1_MOUSE	Caprin-1	67	78121	5.14	7	2	5	2	5	0.11	0.11
	GLRX3_MOUSE	Glutaredoxin-3	67	37754	5.42	15	7	7	6	7	0.42	0.94
	TRXR1_MOUSE	Thioredoxin reductase 1, cytoplasmic	66	67042	7.42	12	4	6	2	6	0.19	0.13
	IASPP_MOUSE	RelA-associated inhibitor	66	88921	6.39	3	1	3	1	3	0.1	0.05
	NUP85_MOUSE	Nuclear pore complex protein Nup85	66	74728	5.37	6	3	4	1	4	0.09	0.06
	E41L2_MOUSE	Band 4.1-like protein 2	66	109873	5.31	8	4	5	3	5	0.07	0.12
	DDX18_MOUSE	ATP-dependent RNA helicase DDX18	66	74134	9.54	6	4	3	2	3	0.07	0.12
	MLEC_MOUSE	Malectin	65	32322	5.73	8	3	6	2	6	0.37	0.47
	NEUL_MOUSE	Neurolysin, mitochondrial	65	80378	6.01	10	4	7	2	7	0.18	0.11
	GPC4_MOUSE	Glypican-4	65	62546	5.96	3	1	3	1	3	0.13	0.07
	KIME_MOUSE	Mevalonate kinase	65	41851	6.22	4	3	2	1	2	0.14	0.1
	EIF3L_MOUSE	Eukaryotic translation initiation factor 3 subunit L	65	66570	6.01	5	3	4	2	4	0.13	0.13
	CTNB1_MOUSE	Catenin beta-1	64	85416	5.53	10	3	5	2	5	0.13	0.1
	ACADL_MOUSE	Long-chain specific acyl-CoA dehydrogenase, mitochondrial	64	47877	8.53	10	3	5	3	3	0.17	0.3
	G3BP1_MOUSE	Ras GTPase-activating protein-binding protein 1	64	51797	5.41	10	3	9	3	9	0.31	0.27
	TF_MOUSE	Tissue factor	64	32914	9.4	2	2	1	1	1	0.09	0.13
	MYEF2_MOUSE	Myelin expression factor 2	64	63254	8.96	3	1	3	1	3	0.05	0.07
	HEAT6_MOUSE	HEAT repeat-containing protein 6	63	128840	6.88	5	3	3	1	3	0.06	0.03
	HXK1_MOUSE	Hexokinase-1	63	108234	6.37	7	3	6	3	6	0.09	0.12
	NAMPT_MOUSE	Nicotinamide phosphoribosyltransferase	63	55413	6.69	3	2	2	2	2	0.09	0.16
	ANM5_MOUSE	Protein arginine N-methyltransferase 5	63	72634	5.99	16	3	7	1	7	0.25	0.12
	MYO9B_MOUSE	Unconventional myosin-Ixb	63	238685	8.82	3	1	3	1	3	0.03	0.02
	AL1L2_MOUSE	Mitochondrial 10-formyltetrahydrofolate dehydrogenase	63	101526	5.93	5	1	4	1	4	0.08	0.04
	MED11_MOUSE	Mediator of RNA polymerase II transcription subunit 11	63	13123	5.71	3	3	1	1	1	0.21	0.86
	HSBP1_MOUSE	Heat shock factor-binding protein 1	63	8605	4.11	2	1	1	1	1	0.25	0.59
	MYG1_MOUSE	UPF0160 protein MYG1, mitochondrial	63	42696	6.54	1	1	1	1	1	0.04	0.1
	RBM3_MOUSE	RNA-binding protein 3	62	16595	6.84	11	4	4	2	4	0.46	0.64
	SLIT3_MOUSE	Slit homolog 3 protein	62	167617	7.95	13	2	7	2	7	0.11	0.05
	PPM1B_MOUSE	Protein phosphatase 1B	62	42768	5.04	3	1	2	1	2	0.11	0.1
	DPEP1_MOUSE	Dipeptidase 1	62	45693	5.9	4	1	3	1	3	0.23	0.1
	F10A1_MOUSE	Hsc70-interacting protein	62	41630	5.19	6	3	3	2	3	0.12	0.22
	MCFD2_MOUSE	Multiple coagulation factor deficiency protein 2 homolog	62	16158	4.55	1	1	1	1	1	0.17	0.29
	RM12_MOUSE	39S ribosomal protein L12, mitochondrial	61	21695	9.34	8	2	3	1	3	0.2	0.46
	CDK4_MOUSE	Cyclin-dependent kinase 4	54	33729	6.16	6	2	5	2	5	0.31	0.28
	aProtein score is calculated from the score of the peptide attributed to the protein.
	bpI is (Predicted) isoelectric point.
	cNumber of matches is spectrum number matched to protein#1.
	dNumber of significant matches is spectrum number that matches protein and exceeds the identification criteria.
	eNumber of sequences is number of peptides matched to protein#2.
	fNumber of significant sequences is number of peptides exceeding the identification criteria matched to proteins.
	gNumber of unique sequences is a unique#3 number of peptides matched to proteins.
	hSequence coverage is the ratio of the total number of matched peptide residues to the total length of the protein.
	iExponentially Modified Protein Abundance Index (http://www.matrixscience.com/help/quant_empai_help.html).
	Supplementary Table 1. Cont 7.
	UniProt/SWISS-			Protein		Num. of	Num. of significant	Num. of	Num. of significant	Num. of unique	Sequence
	PROT ID	Description	Protein scorea	mass (kDa)	pIb	matchesc	matchesd	sequencese	sequencesf	sequencesg	coverageh	emPAIi
	FDFT_MOUSE	Squalene synthase	61	48123	5.91	5	2	2	2	2	0.06	0.19
	CDC37_MOUSE	Hsp90 co-chaperone Cdc37	61	44565	5.24	4	2	3	2	2	0.13	0.21
	CDK1_MOUSE	Cyclin-dependent kinase 1	61	34085	8.39	10	6	5	3	5	0.27	0.44
	LETM1_MOUSE	Mitochondrial proton/calcium exchanger protein	61	82937	6.16	7	1	6	1	6	0.15	0.05
	LGUL_MOUSE	Lactoylglutathione lyase	60	20796	5.24	8	3	4	1	4	0.33	0.22
	LAMP2_MOUSE	Lysosome-associated membrane glycoprotein 2	60	45652	7.05	12	4	8	3	8	0.25	0.31
	PKD2_MOUSE	Polycystin-2	60	108914	5.47	4	1	4	1	4	0.08	0.04
	UCHL1_MOUSE	Ubiquitin carboxyl-terminal hydrolase isozyme L1	60	24822	5.14	7	4	5	3	5	0.38	0.65
	COPD_MOUSE	Coatomer subunit delta	60	57193	5.89	18	4	12	3	12	0.34	0.24
	AKA12_MOUSE	A-kinase anchor protein 12	60	180586	4.39	11	2	5	2	5	0.05	0.05
	MP2K4_MOUSE	Dual specificity mitogen-activated protein kinase kinase 4	60	44085	8.28	5	2	5	2	5	0.27	0.21
	PGM1_MOUSE	Phosphoglucomutase-1	60	61380	6.14	6	3	6	3	6	0.29	0.23
	NCLN_MOUSE	Nicalin	59	62868	6.03	3	2	2	2	2	0.06	0.14
	LMF2_MOUSE	Lipase maturation factor 2	57	79947	9.99	4	3	2	2	2	0.06	0.11
	IRGM1_MOUSE	Immunity-related GTPase family M protein 1	59	46522	8.56	3	3	1	1	1	0.05	0.09
	FHL1_MOUSE	Four and a half LIM domains protein 1	59	31867	8.76	6	3	3	2	3	0.17	0.3
	ARHG7_MOUSE	Rho guanine nucleotide exchange factor 7	59	96995	6.35	2	1	2	1	2	0.04	0.04
	MANF_MOUSE	Mesencephalic astrocyte-derived neurotrophic factor	59	20361	8.34	12	4	3	3	3	0.21	0.84
	ACOT2_MOUSE	Acyl-coenzyme A thioesterase 2, mitochondrial	59	49626	6.88	4	3	2	2	2	0.08	0.18
	S23IP_MOUSE	SEC23-interacting protein	59	110711	5.63	11	6	6	3	6	0.14	0.12
	ERP29_MOUSE	Endoplasmic reticulum resident protein 29	58	28805	5.9	7	3	2	2	2	0.14	0.33
	CO6A1_MOUSE	Collagen alpha-1(VI) chain	58	108422	5.2	5	2	4	1	4	0.1	0.04
	DBNL_MOUSE	Drebrin-like protein	58	48670	4.9	4	2	2	1	2	0.1	0.09
	SCPDL_MOUSE	Saccharopine dehydrogenase-like oxidoreductase	58	47099	8.86	6	3	3	1	3	0.2	0.09
	MGST1_MOUSE	Microsomal glutathione S-transferase 1	58	17540	9.67	2	1	1	1	1	0.21	0.26
	MON2_MOUSE	Protein MON2 homolog	58	188958	5.77	6	2	5	2	5	0.08	0.05
	WASC4_MOUSE	WASH complex subunit 4	57	136283	6.99	5	2	5	2	5	0.09	0.06
	AKAP1_MOUSE	A-kinase anchor protein 1, mitochondrial	57	92137	4.91	2	1	2	1	2	0.03	0.05
	PP1R7_MOUSE	Protein phosphatase 1 regulatory subunit 7	57	41266	4.85	5	3	2	1	2	0.14	0.22
	MALD1_MOUSE	MARVEL domain-containing protein 1	57	19074	9.77	5	3	2	1	2	0.21	0.24
	PARK7_MOUSE	Protein/nucleic acid deglycase DJ-1	57	20008	6.32	3	2	3	2	3	0.27	0.51
	SPEE_MOUSE	Spermidine synthase	57	33973	5.31	7	3	5	3	5	0.3	0.44
	RFIP5_MOUSE	Rab11 family-interacting protein 5	57	69510	9.17	5	3	2	1	2	0.04	0.06
	EXOC1_MOUSE	Exocyst complex component 1	57	101825	6.09	6	3	5	2	5	0.13	0.09
	DOCK7_MOUSE	Dedicator of cytokinesis protein 7	56	241286	6.25	15	2	8	2	8	0.08	0.04
	PP14B_MOUSE	Protein phosphatase 1 regulatory subunit 14B	56	15947	4.74	10	5	2	2	2	0.29	0.67
	NDUA4_MOUSE	Cytochrome c oxidase subunit NDUFA4	56	9321	9.52	4	2	2	1	2	0.46	0.54
	TGFI1_MOUSE	Transforming growth factor beta-1-induced transcript 1 protein	56	50068	6.28	8	4	3	2	3	0.18	0.18
	HUWE1_MOUSE	E3 ubiquitin-protein ligase HUWE1	56	482332	5.1	10	2	9	1	9	0.04	0.01
	LBR_MOUSE	Lamin-B receptor	56	71395	9.43	4	1	4	1	4	0.09	0.06
	MARC2_MOUSE	Mitochondrial amidoxime reducing component 2	56	38170	8.95	4	2	3	2	3	0.18	0.24
	CMC1_MOUSE	Calcium-binding mitochondrial carrier protein Aralar1	56	74523	8.43	4	3	2	2	2	0.05	0.12
	BAX_MOUSE	Apoptosis regulator BAX	56	21381	4.86	1	1	1	1	1	0.07	0.21
	HINT1_MOUSE	Histidine triad nucleotide-binding protein 1	56	13768	6.36	4	1	4	1	4	0.6	0.35
	SCYL1_MOUSE	N-terminal kinase-like protein	56	89104	6.03	2	1	2	1	2	0.06	0.05
	QCR2_MOUSE	Cytochrome b-c1 complex subunit 2, mitochondrial	55	48205	9.26	2	1	2	1	2	0.08	0.09
	TMF1_MOUSE	TATA element modulatory factor	55	121729	4.83	4	1	4	1	4	0.07	0.03
	RENT1_MOUSE	Regulator of nonsense transcripts 1	55	123889	6.18	7	2	6	2	6	0.13	0.07
	HPRT_MOUSE	Hypoxanthine-guanine phosphoribosyltransferase	53	24555	6.21	6	4	3	3	2	0.32	0.66
	BASP1_MOUSE	Brain acid soluble protein 1	55	22074	4.5	14	2	1	1	1	0.14	0.21
	ISC2A_MOUSE	Isochorismatase domain-containing protein 2A	55	22403	8.25	1	1	1	1	1	0.13	0.2
	NU4M_MOUSE	NADH-ubiquinone oxidoreductase chain 4	55	51847	9.42	3	1	2	1	2	0.04	0.08
	CTL2_MOUSE	Choline transporter-like protein 2	55	80057	9.06	5	4	1	1	1	0.02	0.05
	JIP4_MOUSE	C-Jun-amino-terminal kinase-interacting protein 4	54	146129	5.05	8	2	6	2	6	0.09	0.06
	IKIP_MOUSE	Inhibitor of nuclear factor kappa-B kinase-interacting protein	54	42505	5.03	6	4	4	3	4	0.19	0.34
	5NT3B_MOUSE	7-methylguanosine phosphate-specific 5'-nucleotidase	54	34403	5.82	1	1	1	1	1	0.07	0.13
	LAP2A_MOUSE	Lamina-associated polypeptide 2, isoforms alpha/zeta	54	75122	8.29	4	1	2	1	2	0.05	0.06
	EM55_MOUSE	55 kDa erythrocyte membrane protein	54	52194	6.72	6	3	4	3	4	0.16	0.27
	KAP0_MOUSE	cAMP-dependent protein kinase type I-alpha regulatory subunit	54	43158	5.27	5	2	3	1	3	0.15	0.1
	GDIR2_MOUSE	Rho GDP-dissociation inhibitor 2	54	22836	4.97	7	4	4	3	4	0.26	0.72
	NDUS2_MOUSE	NADH dehydrogenase [ubiquinone] iron-sulfur protein 2, mitochondrial	54	52592	6.52	4	1	3	1	3	0.14	0.08
	SYHC_MOUSE	Histidine--tRNA ligase, cytoplasmic	53	57396	5.79	4	3	4	3	4	0.17	0.24
	IVD_MOUSE	Isovaleryl-CoA dehydrogenase, mitochondrial	54	46296	8.53	10	2	4	2	4	0.26	0.2
	DHRS1_MOUSE	Dehydrogenase/reductase SDR family member 1	54	33983	8.66	1	1	1	1	1	0.06	0.13
	SRP68_MOUSE	Signal recognition particle subunit SRP68	53	70530	8.77	5	1	5	1	5	0.13	0.06
	PREP_MOUSE	Presequence protease, mitochondrial	53	117297	6.76	6	4	6	4	6	0.13	0.15
	GUAA_MOUSE	GMP synthase [glutamine-hydrolyzing]	53	76675	6.29	3	2	2	1	2	0.09	0.06
	NT5C_MOUSE	5'(3')-deoxyribonucleotidase, cytosolic type	53	23062	5.31	2	1	2	1	2	0.2	0.2
	DNMT1_MOUSE	DNA (cytosine-5)-methyltransferase 1	53	183074	7.92	6	1	6	1	6	0.08	0.02
	GALK1_MOUSE	Galactokinase	53	42268	5.17	2	1	2	1	2	0.07	0.1
	PSD12_MOUSE	26S proteasome non-ATPase regulatory subunit 12	53	52861	6.66	11	3	8	3	8	0.25	0.27
	GLMP_MOUSE	Glycosylated lysosomal membrane protein	52	43776	5.73	4	1	3	1	3	0.18	0.1
	DHPR_MOUSE	Dihydropteridine reductase	52	25554	7.67	3	1	2	1	2	0.19	0.18
	NAA25_MOUSE	N-alpha-acetyltransferase 25, NatB auxiliary subunit	52	111637	6.1	2	1	2	1	2	0.04	0.04
	LDAH_MOUSE	Lipid droplet-associated hydrolase	52	37349	8.5	4	2	3	1	3	0.22	0.12
	TR10B_MOUSE	Tumor necrosis factor receptor superfamily member 10B	52	42138	6.75	1	1	1	1	1	0.06	0.1
	BAG2_MOUSE	BAG family molecular chaperone regulator 2	52	23459	6.01	7	1	5	1	5	0.38	0.19
	UD17C_MOUSE	UDP-glucuronosyltransferase 1-7C	52	59719	8.64	6	3	5	3	5	0.18	0.23
	DNPEP_MOUSE	Aspartyl aminopeptidase	52	52174	6.82	10	4	3	1	3	0.19	0.17
	ODO2_MOUSE	Dihydrolipoyllysine-residue succinyltransferase component of 2-oxoglutarate dehydrogenase complex, mitochondrial	52	48963	9.11	4	2	2	1	2	0.07	0.09
	TBCB_MOUSE	Tubulin-folding cofactor B	52	27368	5.14	2	2	1	1	1	0.08	0.16
	PNKP_MOUSE	Bifunctional polynucleotide phosphatase/kinase	51	57188	8.03	1	1	1	1	1	0.04	0.08
	ASAH1_MOUSE	Acid ceramidase	51	44641	8.68	10	4	6	3	6	0.24	0.32
	VATE1_MOUSE	V-type proton ATPase subunit E 1	51	26141	8.44	4	2	3	1	3	0.3	0.17
	ITPA_MOUSE	Inosine triphosphate pyrophosphatase	51	21883	5.6	4	1	2	1	2	0.15	0.21
	MCM2_MOUSE	DNA replication licensing factor MCM2	51	102013	5.49	6	2	4	1	4	0.09	0.04
	B2MG_MOUSE	Beta-2-microglobulin	50	13770	8.55	2	1	2	1	2	0.31	0.35
	MRCKB_MOUSE	Serine/threonine-protein kinase MRCK beta	50	194630	6.05	8	5	5	2	5	0.06	0.04
	TCOF_MOUSE	Treacle protein	50	134921	9.35	3	2	2	1	2	0.04	0.03
	ACOT9_MOUSE	Acyl-coenzyme A thioesterase 9, mitochondrial	50	50528	8.74	8	3	5	2	5	0.23	0.18
	RRP1_MOUSE	Ribosomal RNA processing protein 1 homolog A	50	54743	5.04	1	1	1	1	1	0.05	0.08
	CHRD1_MOUSE	Cysteine and histidine-rich domain-containing protein 1	50	37327	8.13	4	1	3	1	3	0.18	0.12
	HMGCL_MOUSE	Hydroxymethylglutaryl-CoA lyase, mitochondrial	50	34217	8.7	5	2	4	2	4	0.18	0.27
	ANFY1_MOUSE	Rabankyrin-5	49	128571	5.58	6	3	6	3	6	0.11	0.1
	MOGS_MOUSE	Mannosyl-oligosaccharide glucosidase	49	91774	9.06	7	4	4	3	4	0.1	0.15
	MPRIP_MOUSE	Myosin phosphatase Rho-interacting protein	49	116337	5.9	6	1	4	1	4	0.07	0.04
	G6PD1_MOUSE	Glucose-6-phosphate 1-dehydrogenase X	49	59225	6.06	17	4	9	2	9	0.32	0.15
	ATP5I_MOUSE	ATP synthase subunit e, mitochondrial	49	8230	9.34	2	1	1	1	1	0.18	0.63
	RL14_MOUSE	60S ribosomal protein L14	49	23549	11.03	4	1	4	1	4	0.23	0.19
	FABP4_MOUSE	Fatty acid-binding protein, adipocyte	49	14641	8.53	2	1	2	1	2	0.27	0.32
	aProtein score is calculated from the score of the peptide attributed to the protein.
	bpI is (Predicted) isoelectric point.
	cNumber of matches is spectrum number matched to protein#1.
	dNumber of significant matches is spectrum number that matches protein and exceeds the identification criteria.
	eNumber of sequences is number of peptides matched to protein#2.
	fNumber of significant sequences is number of peptides exceeding the identification criteria matched to proteins.
	gNumber of unique sequences is a unique#3 number of peptides matched to proteins.
	hSequence coverage is the ratio of the total number of matched peptide residues to the total length of the protein.
	iExponentially Modified Protein Abundance Index (http://www.matrixscience.com/help/quant_empai_help.html).
	Supplementary Table 1. Cont 8.
	UniProt/SWISS-			Protein		Num. of	Num. of significant	Num. of	Num. of significant	Num. of unique	Sequence
	PROT ID	Description	Protein scorea	mass (kDa)	pIb	matchesc	matchesd	sequencese	sequencesf	sequencesg	coverageh	emPAIi
	MCM7_MOUSE	DNA replication licensing factor MCM7	49	81160	5.98	6	2	6	2	6	0.16	0.11
	S2611_MOUSE	Sodium-independent sulfate anion transporter	49	64068	7.56	4	3	2	1	2	0.08	0.07
	UBQL1_MOUSE	Ubiquilin-1	49	61937	4.86	10	4	4	2	4	0.13	0.14
	SAMH1_MOUSE	Deoxynucleoside triphosphate triphosphohydrolase SAMHD1	49	75845	8.15	8	3	7	3	7	0.19	0.18
	GSH0_MOUSE	Glutamate--cysteine ligase regulatory subunit	49	30516	5.35	2	1	2	1	2	0.17	0.15
	PDK3_MOUSE	[Pyruvate dehydrogenase (acetyl-transferring)] kinase isozyme 3, mitochondrial	49	47893	8.89	1	1	1	1	1	0.04	0.09
	ARP10_MOUSE	Actin-related protein 10	48	46178	7.54	4	2	4	2	4	0.2	0.2
	ARL2_MOUSE	ADP-ribosylation factor-like protein 2	48	20851	5.67	4	2	1	1	1	0.14	0.22
	LAMA5_MOUSE	Laminin subunit alpha-5	48	403792	6.28	6	1	3	1	3	0.02	0.01
	P3H3_MOUSE	Prolyl 3-hydroxylase 3	48	81650	6.21	7	2	5	1	5	0.14	0.05
	IFI5B_MOUSE	Interferon-activable protein 205-B	48	46948	8.2	11	2	8	2	8	0.27	0.19
	NXN_MOUSE	Nucleoredoxin	48	48314	4.84	2	1	2	1	2	0.12	0.09
	TTC27_MOUSE	Tetratricopeptide repeat protein 27	47	96369	5.56	9	3	4	2	4	0.11	0.09
	GPAA1_MOUSE	Glycosylphosphatidylinositol anchor attachment 1 protein	47	67905	8.61	2	1	2	1	2	0.08	0.06
	CP062_MOUSE	UPF0505 protein C16orf62 homolog	47	109007	6.97	7	1	5	1	5	0.08	0.04
	CNOT1_MOUSE	CCR4-NOT transcription complex subunit 1	47	266637	6.65	8	2	8	2	8	0.07	0.03
	NDUS3_MOUSE	NADH dehydrogenase [ubiquinone] iron-sulfur protein 3, mitochondrial	47	30131	6.67	4	1	3	1	3	0.18	0.15
	CGNL1_MOUSE	Cingulin-like protein 1	47	148140	5.6	5	1	5	1	5	0.06	0.03
	EXOC7_MOUSE	Exocyst complex component 7	47	79910	6.51	6	2	4	1	4	0.14	0.05
	GOGA3_MOUSE	Golgin subfamily A member 3	47	167118	5.29	7	1	7	1	7	0.1	0.03
	IR3IP_MOUSE	Immediate early response 3-interacting protein 1	47	9011	7.96	2	1	2	1	2	0.32	0.56
	MCES_MOUSE	mRNA cap guanine-N7 methyltransferase	47	53258	6.12	4	2	3	1	3	0.09	0.08
	CIP4_MOUSE	Cdc42-interacting protein 4	47	68447	5.66	1	1	1	1	1	0.02	0.06
	GALT2_MOUSE	Polypeptide N-acetylgalactosaminyltransferase 2	46	64473	8.8	9	1	6	1	6	0.17	0.07
	CD9_MOUSE	CD9 antigen	46	25241	6.88	5	4	2	1	2	0.26	0.18
	NOP58_MOUSE	Nucleolar protein 58	46	60305	8.53	4	1	3	1	3	0.11	0.07
	NIPS2_MOUSE	Protein NipSnap homolog 2	46	32912	9.31	4	2	2	2	2	0.15	0.29
	AMPB_MOUSE	Aminopeptidase B	45	72370	5.22	7	3	6	3	6	0.22	0.19
	NB5R1_MOUSE	NADH-cytochrome b5 reductase 1	45	34113	8.97	4	1	3	1	3	0.15	0.13
	VPP2_MOUSE	V-type proton ATPase 116 kDa subunit a isoform 2	45	98081	6.2	3	1	2	1	2	0.05	0.04
	IMPCT_MOUSE	Protein IMPACT	45	36253	4.97	9	2	4	2	4	0.24	0.26
	MARE3_MOUSE	Microtubule-associated protein RP/EB family member 3	45	31946	5.33	2	1	2	1	2	0.17	0.14
	TMM43_MOUSE	Transmembrane protein 43	45	44755	6.85	3	2	3	2	3	0.14	0.2
	FA98B_MOUSE	Protein FAM98B	45	45321	8.77	4	1	3	1	3	0.19	0.1
	ERP44_MOUSE	Endoplasmic reticulum resident protein 44	44	46823	5.09	2	1	2	1	2	0.1	0.09
	TSP2_MOUSE	Thrombospondin-2	44	129798	4.61	9	2	6	2	5	0.1	0.07
	HEM2_MOUSE	Delta-aminolevulinic acid dehydratase	44	36000	6.32	11	7	3	1	3	0.2	0.12
	UROK_MOUSE	Urokinase-type plasminogen activator	44	48236	8.53	5	1	3	1	3	0.17	0.09
	RSU1_MOUSE	Ras suppressor protein 1	44	31531	8.86	10	2	5	1	5	0.39	0.14
	ITB5_MOUSE	Integrin beta-5	44	87851	5.81	8	3	8	3	8	0.22	0.15
	EMC1_MOUSE	ER membrane protein complex subunit 1	44	111535	7	11	3	7	3	7	0.15	0.12
	A16L1_MOUSE	Autophagy-related protein 16-1	43	68130	5.96	6	1	2	1	2	0.06	0.06
	MINP1_MOUSE	Multiple inositol polyphosphate phosphatase 1	43	54503	7.21	3	2	2	1	2	0.09	0.08
	MTAP_MOUSE	S-methyl-5'-thioadenosine phosphorylase	43	31042	6.71	6	3	3	2	3	0.22	0.31
	IF4G2_MOUSE	Eukaryotic translation initiation factor 4 gamma 2	43	102041	6.7	10	5	7	3	7	0.14	0.13
	EMAL2_MOUSE	Echinoderm microtubule-associated protein-like 2	43	70689	5.83	5	2	2	1	2	0.07	0.06
	ACADV_MOUSE	Very long-chain specific acyl-CoA dehydrogenase, mitochondrial	43	70831	8.91	9	1	6	1	6	0.19	0.06
	SEP10_MOUSE	Septin-10	43	52388	6.17	8	2	5	1	5	0.15	0.08
	AOFB_MOUSE	Amine oxidase [flavin-containing] B	43	58520	8.52	7	2	5	2	5	0.16	0.15
	NRADD_MOUSE	Death domain-containing membrane protein NRADD	43	24711	4.89	3	3	1	1	1	0.14	0.4
	DHSD_MOUSE	Succinate dehydrogenase [ubiquinone] cytochrome b small subunit, mitochondrial	43	17003	9.3	1	1	1	1	1	0.16	0.27
	CSN9_MOUSE	COP9 signalosome complex subunit 9	43	6193	3.6	1	1	1	1	1	0.35	0.89
	VP13C_MOUSE	Vacuolar protein sorting-associated protein 13C	43	419824	6.37	8	1	8	1	8	0.05	0.01
	EMAL1_MOUSE	Echinoderm microtubule-associated protein-like 1	43	89624	6.56	10	2	8	2	8	0.21	0.1
	TIP_MOUSE	T-cell immunomodulatory protein	42	67422	5.4	6	1	2	1	2	0.09	0.06
	CLU_MOUSE	Clustered mitochondria protein homolog	42	147975	5.69	2	2	2	2	2	0.03	0.06
	PSME1_MOUSE	Proteasome activator complex subunit 1	39	28655	5.73	5	3	4	3	4	0.26	0.54
	E41L3_MOUSE	Band 4.1-like protein 3	42	103274	5.2	1	1	1	1	1	0.01	0.04
	PPM1F_MOUSE	Protein phosphatase 1F	42	49580	5.16	6	3	5	3	5	0.28	0.29
	SERC3_MOUSE	Serine incorporator 3	42	52588	6.95	1	1	1	1	1	0.06	0.08
	ARHG1_MOUSE	Rho guanine nucleotide exchange factor 1	42	102741	5.43	6	2	6	2	6	0.11	0.08
	RS27A_MOUSE	Ubiquitin-40S ribosomal protein S27a	34	17939	9.68	7	2	2	2	2	0.22	0.58
	MANEA_MOUSE	Glycoprotein endo-alpha-1,2-mannosidase	42	53149	8.66	1	1	1	1	1	0.03	0.08
	LMAN2_MOUSE	Vesicular integral-membrane protein VIP36	41	40404	6.46	6	2	5	2	5	0.23	0.23
	MYO1B_MOUSE	Unconventional myosin-Ib	41	128483	9.32	3	1	2	1	2	0.04	0.03
	COG2_MOUSE	Conserved oligomeric Golgi complex subunit 2	41	81988	5.84	2	1	2	1	2	0.09	0.05
	KTN1_MOUSE	Kinectin	41	152498	5.67	7	2	7	2	7	0.1	0.06
	ARXS1_MOUSE	Adipocyte-related X-chromosome expressed sequence 1	41	20134	9.6	2	1	2	1	2	0.14	0.23
	MFGM_MOUSE	Lactadherin	41	51208	6.1	8	2	6	2	6	0.19	0.18
	RAB23_MOUSE	Ras-related protein Rab-23	41	26662	6.36	4	1	4	1	4	0.41	0.17
	SMRC1_MOUSE	SWI/SNF complex subunit SMARCC1	41	122813	5.5	5	1	5	1	4	0.08	0.03
	HGNAT_MOUSE	Heparan-alpha-glucosaminide N-acetyltransferase	41	72458	8.58	2	2	1	1	1	0.05	0.06
	GGCT_MOUSE	Gamma-glutamylcyclotransferase	41	21152	5.52	3	1	3	1	3	0.31	0.21
	PLPP1_MOUSE	Phospholipid phosphatase 1	41	31871	6.54	6	3	3	2	3	0.16	0.3
	RFOX2_MOUSE	RNA binding protein fox-1 homolog 2	40	47301	6.1	3	1	3	1	3	0.1	0.09
	DPP9_MOUSE	Dipeptidyl peptidase 9	40	97939	6.18	3	1	3	1	3	0.03	0.04
	PTCD3_MOUSE	Pentatricopeptide repeat domain-containing protein 3, mitochondrial	40	77747	5.61	4	2	3	1	3	0.08	0.06
	ARFG1_MOUSE	ADP-ribosylation factor GTPase-activating protein 1	40	45260	5.39	2	1	2	1	2	0.11	0.1
	NOP16_MOUSE	Nucleolar protein 16	40	21126	9.91	1	1	1	1	1	0.1	0.22
	SNRPA_MOUSE	U1 small nuclear ribonucleoprotein A	40	31814	9.81	3	1	3	1	3	0.18	0.14
	KIF1C_MOUSE	Kinesin-like protein KIF1C	40	122358	6.62	6	1	5	1	5	0.1	0.03
	LRC40_MOUSE	Leucine-rich repeat-containing protein 40	40	68033	6.43	3	1	3	1	3	0.1	0.06
	MAOM_MOUSE	NAD-dependent malic enzyme, mitochondrial	40	65757	7.53	2	2	2	2	2	0.08	0.14
	LAMB1_MOUSE	Laminin subunit beta-1	40	196961	4.82	13	2	6	1	6	0.08	0.02
	GTR1_MOUSE	Solute carrier family 2, facilitated glucose transporter member 1	40	53949	9.05	5	3	4	2	4	0.13	0.17
	CD63_MOUSE	CD63 antigen	40	25749	6.69	3	2	1	1	1	0.05	0.17
	CKAP5_MOUSE	Cytoskeleton-associated protein 5	40	225492	8.17	11	2	9	2	9	0.08	0.04
	LYAR_MOUSE	Cell growth-regulating nucleolar protein	40	43708	9.52	4	1	3	1	3	0.1	0.1
	SAAL1_MOUSE	Protein SAAL1	40	52735	4.4	4	1	4	1	4	0.2	0.08
	WDR12_MOUSE	Ribosome biogenesis protein WDR12	40	47317	5.36	2	1	1	1	1	0.08	0.09
	PGLT1_MOUSE	Protein O-glucosyltransferase 1	39	46350	9.04	2	2	2	2	2	0.11	0.2
	ACOD2_MOUSE	Acyl-CoA desaturase 2	39	40890	9.14	2	1	2	1	2	0.12	0.11
	ARHG2_MOUSE	Rho guanine nucleotide exchange factor 2	39	111905	6.89	3	2	2	1	2	0.06	0.04
	NFKB2_MOUSE	Nuclear factor NF-kappa-B p100 subunit	39	96772	5.93	4	3	2	2	2	0.06	0.09
	NU188_MOUSE	Nucleoporin NUP188 homolog	39	196570	6.56	5	1	4	1	4	0.05	0.02
	MCA3_MOUSE	Eukaryotic translation elongation factor 1 epsilon-1	39	19846	8.6	4	2	3	1	3	0.33	0.23
	STING_MOUSE	Stimulator of interferon genes protein	39	42802	7.12	6	3	4	2	4	0.23	0.21
	5NT3A_MOUSE	Cytosolic 5'-nucleotidase 3A	39	37228	6.21	2	1	2	1	2	0.15	0.12
	TBC15_MOUSE	TBC1 domain family member 15	39	76478	5.15	2	2	1	1	1	0.04	0.06
	MTX1_MOUSE	Metaxin-1	39	35601	5.82	2	2	1	1	1	0.04	0.12
	aProtein score is calculated from the score of the peptide attributed to the protein.
	bpI is (Predicted) isoelectric point.
	cNumber of matches is spectrum number matched to protein#1.
	dNumber of significant matches is spectrum number that matches protein and exceeds the identification criteria.
	eNumber of sequences is number of peptides matched to protein#2.
	fNumber of significant sequences is number of peptides exceeding the identification criteria matched to proteins.
	gNumber of unique sequences is a unique#3 number of peptides matched to proteins.
	hSequence coverage is the ratio of the total number of matched peptide residues to the total length of the protein.
	iExponentially Modified Protein Abundance Index (http://www.matrixscience.com/help/quant_empai_help.html).
	Supplementary Table 1. Cont 9.
	UniProt/SWISS-			Protein		Num. of	Num. of significant	Num. of	Num. of significant	Num. of unique	Sequence
	PROT ID	Description	Protein scorea	mass (kDa)	pIb	matchesc	matchesd	sequencese	sequencesf	sequencesg	coverageh	emPAIi
	NDUV3_MOUSE	NADH dehydrogenase [ubiquinone] flavoprotein 3, mitochondrial	38	11806	9.34	3	2	2	1	2	0.32	0.41
	TULP3_MOUSE	Tubby-related protein 3	38	51199	5.88	3	1	2	1	2	0.12	0.08
	SEC63_MOUSE	Translocation protein SEC63 homolog	38	87815	5.28	8	3	5	3	5	0.09	0.15
	TFAM_MOUSE	Transcription factor A, mitochondrial	38	27970	9.71	1	1	1	1	1	0.06	0.16
	EMC3_MOUSE	ER membrane protein complex subunit 3	38	29960	6.33	4	3	2	1	2	0.16	0.15
	TMX4_MOUSE	Thioredoxin-related transmembrane protein 4	38	37108	4.3	2	1	1	1	1	0.05	0.12
	SP16H_MOUSE	FACT complex subunit SPT16	38	119749	5.5	6	3	3	2	3	0.05	0.07
	HEXB_MOUSE	Beta-hexosaminidase subunit beta	38	61077	8.29	4	2	2	1	2	0.11	0.07
	GBP2_MOUSE	Guanylate-binding protein 2	38	66697	5.56	2	2	1	1	1	0.04	0.06
	PFKAP_MOUSE	ATP-dependent 6-phosphofructokinase, platelet type	37	85400	6.73	9	1	8	1	8	0.18	0.05
	ACADS_MOUSE	Short-chain specific acyl-CoA dehydrogenase, mitochondrial	37	44861	8.68	2	2	1	1	1	0.08	0.1
	T2FB_MOUSE	General transcription factor IIF subunit 2	37	28364	9.23	3	1	2	1	2	0.11	0.16
	SAM50_MOUSE	Sorting and assembly machinery component 50 homolog	37	51831	6.34	3	1	3	1	3	0.12	0.08
	XRCC6_MOUSE	X-ray repair cross-complementing protein 6	37	69441	6.35	1	1	1	1	1	0.03	0.06
	KBL_MOUSE	2-amino-3-ketobutyrate coenzyme A ligase, mitochondrial	37	44902	6.92	1	1	1	1	1	0.06	0.1
	PRI2_MOUSE	DNA primase large subunit	37	58372	8.47	3	1	3	1	3	0.13	0.07
	TGM2_MOUSE	Protein-glutamine gamma-glutamyltransferase 2	37	77012	4.98	2	2	2	2	2	0.07	0.11
	SPART_MOUSE	Spartin	37	72610	5.64	4	1	3	1	3	0.12	0.06
	SRRM1_MOUSE	Serine/arginine repetitive matrix protein 1	37	106798	11.87	4	1	2	1	2	0.04	0.04
	MTREX_MOUSE	Exosome RNA helicase MTR4	37	117561	6.01	9	2	7	1	7	0.14	0.04
	CSPG4_MOUSE	Chondroitin sulfate proteoglycan 4	37	252153	5.23	8	2	7	2	7	0.07	0.03
	DHX29_MOUSE	ATP-dependent RNA helicase DHX29	36	153879	8.13	3	1	3	1	3	0.03	0.03
	CHKB_MOUSE	Choline/ethanolamine kinase	36	45097	5.3	3	1	2	1	2	0.12	0.1
	RLA1_MOUSE	60S acidic ribosomal protein P1	36	11468	4.28	2	2	1	1	1	0.14	0.43
	MBD3_MOUSE	Methyl-CpG-binding domain protein 3	36	32148	5.64	3	1	2	1	2	0.11	0.14
	IF6_MOUSE	Eukaryotic translation initiation factor 6	36	26494	4.63	2	1	2	1	2	0.26	0.17
	DECR_MOUSE	2,4-dienoyl-CoA reductase, mitochondrial	36	36191	9.1	6	2	5	1	5	0.22	0.12
	NISCH_MOUSE	Nischarin	36	174903	5.05	3	2	3	2	3	0.04	0.05
	CD44_MOUSE	CD44 antigen	36	85565	4.82	4	3	2	2	2	0.05	0.1
	NPM3_MOUSE	Nucleoplasmin-3	36	19011	4.71	1	1	1	1	1	0.19	0.24
	SNX2_MOUSE	Sorting nexin-2	35	58435	5.04	2	1	2	1	2	0.1	0.07
	MRP1_MOUSE	Multidrug resistance-associated protein 1	35	171075	7.03	5	1	5	1	5	0.07	0.02
	SERB_MOUSE	Phosphoserine phosphatase	35	25080	5.81	4	2	3	2	3	0.24	0.39
	SMYD5_MOUSE	SET and MYND domain-containing protein 5	35	47065	5.09	2	1	1	1	1	0.06	0.09
	APAF_MOUSE	Apoptotic protease-activating factor 1	35	140913	5.98	6	1	3	1	3	0.04	0.03
	NMRL1_MOUSE	NmrA-like family domain-containing protein 1	35	34355	6.37	3	1	2	1	2	0.15	0.13
	EHD2_MOUSE	EH domain-containing protein 2	35	61136	6.08	10	3	6	3	6	0.21	0.23
	PGFRB_MOUSE	Platelet-derived growth factor receptor beta	35	122728	4.99	8	2	6	2	6	0.09	0.07
	CRKL_MOUSE	Crk-like protein	34	33809	6.26	9	2	4	1	4	0.23	0.13
	EI2BB_MOUSE	Translation initiation factor eIF-2B subunit beta	34	38873	5.82	4	2	3	1	3	0.22	0.11
	PLS3_MOUSE	Phospholipid scramblase 3	34	31782	5.97	6	2	3	2	3	0.11	0.3
	BLVRB_MOUSE	Flavin reductase (NADPH)	34	22183	6.49	7	1	4	1	4	0.38	0.2
	SRSF6_MOUSE	Serine/arginine-rich splicing factor 6	34	39002	11.46	2	1	1	1	1	0.07	0.11
	TRI47_MOUSE	E3 ubiquitin-protein ligase TRIM47	34	69868	6	2	2	1	1	1	0.05	0.06
	ICLN_MOUSE	Methylosome subunit pICln	34	26005	3.98	2	1	2	1	2	0.15	0.17
	PLBL2_MOUSE	Putative phospholipase B-like 2	34	66247	5.77	5	1	4	1	4	0.12	0.07
	TBCA_MOUSE	Tubulin-specific chaperone A	34	12750	5.24	3	1	2	1	2	0.37	0.38
	SGPL1_MOUSE	Sphingosine-1-phosphate lyase 1	34	63636	9.2	6	1	5	1	5	0.11	0.07
	T126A_MOUSE	Transmembrane protein 126A	34	21526	9.45	2	1	2	1	2	0.17	0.21
	DHR11_MOUSE	Dehydrogenase/reductase SDR family member 11	34	28256	5.91	3	2	2	1	2	0.17	0.16
	KTAP2_MOUSE	Keratinocyte-associated protein 2	34	14665	9.67	3	1	1	1	1	0.2	0.32
	LAMC1_MOUSE	Laminin subunit gamma-1	33	177185	5.08	3	1	3	1	3	0.04	0.02
	GNS_MOUSE	N-acetylglucosamine-6-sulfatase	33	61136	8.52	16	2	9	2	9	0.35	0.15
	3HIDH_MOUSE	3-hydroxyisobutyrate dehydrogenase, mitochondrial	33	35417	8.37	3	1	2	1	2	0.19	0.12
	BGAL_MOUSE	Beta-galactosidase	33	73074	7.15	2	1	2	1	2	0.06	0.06
	FKBP8_MOUSE	Peptidyl-prolyl cis-trans isomerase FKBP8	33	43501	5.08	2	1	2	1	2	0.11	0.1
	CASP3_MOUSE	Caspase-3	33	31454	6.45	4	1	3	1	3	0.24	0.14
	RT33_MOUSE	28S ribosomal protein S33, mitochondrial	33	12452	10.25	1	1	1	1	1	0.2	0.39
	ATX2L_MOUSE	Ataxin-2-like protein	33	110580	8.94	3	1	3	1	3	0.07	0.04
	SELB_MOUSE	Selenocysteine-specific elongation factor	33	63498	8.58	2	1	2	1	2	0.09	0.07
	TRI16_MOUSE	Tripartite motif-containing protein 16	33	62903	5.57	2	1	2	1	2	0.06	0.07
	ARSA_MOUSE	Arylsulfatase A	33	53714	5.5	3	1	2	1	2	0.1	0.08
	BL1S6_MOUSE	Biogenesis of lysosome-related organelles complex 1 subunit 6	33	19670	5.91	2	1	1	1	1	0.11	0.23
	ECH1_MOUSE	Delta(3,5)-Delta(2,4)-dienoyl-CoA isomerase, mitochondrial	33	36095	7.6	3	1	3	1	3	0.26	0.12
	DIAP3_MOUSE	Protein diaphanous homolog 3	32	133601	7.53	3	1	3	1	3	0.05	0.03
	ERG1_MOUSE	Squalene monooxygenase	32	63730	8.67	5	1	2	1	2	0.1	0.07
	DDX46_MOUSE	Probable ATP-dependent RNA helicase DDX46	32	117376	9.3	4	1	3	1	3	0.05	0.04
	M4K4_MOUSE	Mitogen-activated protein kinase kinase kinase kinase 4	32	140515	7.1	7	1	7	1	7	0.1	0.03
	ABCD3_MOUSE	ATP-binding cassette sub-family D member 3	32	75426	9.32	9	1	7	1	7	0.13	0.06
	PSMG1_MOUSE	Proteasome assembly chaperone 1	32	33083	6.05	4	2	2	1	2	0.12	0.29
	FRDA_MOUSE	Frataxin, mitochondrial	32	22910	7.81	1	1	1	1	1	0.08	0.2
	THOP1_MOUSE	Thimet oligopeptidase	32	77976	5.72	3	2	2	1	2	0.06	0.06
	CREL2_MOUSE	Cysteine-rich with EGF-like domain protein 2	32	38194	4.49	3	1	2	1	2	0.05	0.11
	SSRD_MOUSE	Translocon-associated protein subunit delta	32	18924	5.5	4	1	4	1	4	0.31	0.24
	I2BP2_MOUSE	Interferon regulatory factor 2-binding protein 2	32	59255	9	6	1	5	1	5	0.18	0.07
	RL29_MOUSE	60S ribosomal protein L29	31	17576	11.84	2	1	2	1	2	0.17	0.26
	B4GT1_MOUSE	Beta-1,4-galactosyltransferase 1	31	44383	9.45	3	1	2	1	2	0.07	0.1
	HTR5A_MOUSE	HEAT repeat-containing protein 5A	31	219754	6.31	6	1	5	1	5	0.06	0.02
	BAG5_MOUSE	BAG family molecular chaperone regulator 5	31	50911	5.75	3	1	3	1	3	0.14	0.09
	HSPB8_MOUSE	Heat shock protein beta-8	31	21520	4.92	1	1	1	1	1	0.13	0.21
	SNX7_MOUSE	Sorting nexin-7	31	44971	4.99	4	2	2	2	2	0.12	0.2
	TMTC3_MOUSE	Transmembrane and TPR repeat-containing protein 3	31	104131	8.75	5	2	4	1	4	0.06	0.04
	SYFB_MOUSE	Phenylalanine--tRNA ligase beta subunit	31	65655	6.69	4	2	3	1	3	0.09	0.07
	NNMT_MOUSE	Nicotinamide N-methyltransferase	30	29579	5.3	4	3	2	2	2	0.16	0.32
	WIPI1_MOUSE	WD repeat domain phosphoinositide-interacting protein 1	30	48727	6.03	3	2	2	1	2	0.13	0.09
	RELCH_MOUSE	RAB11-binding protein RELCH	30	134502	5.2	7	1	5	1	5	0.09	0.03
	FKBP3_MOUSE	Peptidyl-prolyl cis-trans isomerase FKBP3	30	25132	9.29	6	2	6	2	6	0.42	0.39
	FHL2_MOUSE	Four and a half LIM domains protein 2	30	32051	7.31	2	1	2	1	2	0.15	0.14
	ARI4B_MOUSE	AT-rich interactive domain-containing protein 4B	30	147553	4.98	4	1	3	1	3	0.03	0.03
	ANX11_MOUSE	Annexin A11	29	54045	7.53	2	1	1	1	1	0.05	0.08
	RM48_MOUSE	39S ribosomal protein L48, mitochondrial	29	23938	9.45	3	1	1	1	1	0.13	0.19
	SEN34_MOUSE	tRNA-splicing endonuclease subunit Sen34	29	34176	6.56	2	1	2	1	2	0.13	0.13
	HP1B3_MOUSE	Heterochromatin protein 1-binding protein 3	29	60829	9.71	5	2	4	2	4	0.16	0.15
	COX8A_MOUSE	Cytochrome c oxidase subunit 8A, mitochondrial	29	7643	9.74	3	1	1	1	1	0.49	0.69
	LSM7_MOUSE	U6 snRNA-associated Sm-like protein LSm7	29	11629	5.1	4	2	1	1	1	0.24	0.42
	CND1_MOUSE	Condensin complex subunit 1	29	155567	5.98	2	1	2	1	2	0.03	0.03
	ARSB_MOUSE	Arylsulfatase B	29	59609	6.78	2	1	1	1	1	0.05	0.07
	RBP2_MOUSE	E3 SUMO-protein ligase RanBP2	29	340907	5.82	7	1	7	1	7	0.04	0.01
	SRPK1_MOUSE	SRSF protein kinase 1	29	73043	5.82	2	1	1	1	1	0.02	0.06
	VAC14_MOUSE	Protein VAC14 homolog	29	87992	5.75	3	2	2	1	2	0.05	0.05
	aProtein score is calculated from the score of the peptide attributed to the protein.
	bpI is (Predicted) isoelectric point.
	cNumber of matches is spectrum number matched to protein#1.
	dNumber of significant matches is spectrum number that matches protein and exceeds the identification criteria.
	eNumber of sequences is number of peptides matched to protein#2.
	fNumber of significant sequences is number of peptides exceeding the identification criteria matched to proteins.
	gNumber of unique sequences is a unique#3 number of peptides matched to proteins.
	hSequence coverage is the ratio of the total number of matched peptide residues to the total length of the protein.
	iExponentially Modified Protein Abundance Index (http://www.matrixscience.com/help/quant_empai_help.html).
	Supplementary Table 1. Cont 10.
	UniProt/SWISS-			Protein		Num. of	Num. of significant	Num. of	Num. of significant	Num. of unique	Sequence
	PROT ID	Description	Protein scorea	mass (kDa)	pIb	matchesc	matchesd	sequencese	sequencesf	sequencesg	coverageh	emPAIi
	UBR2_MOUSE	E3 ubiquitin-protein ligase UBR2	29	199026	5.9	8	1	5	1	5	0.06	0.02
	NCEH1_MOUSE	Neutral cholesterol ester hydrolase 1	29	45711	6.56	3	1	1	1	1	0.07	0.1
	LMAN1_MOUSE	Protein ERGIC-53	29	57753	5.92	7	2	5	2	5	0.21	0.16
	DREB_MOUSE	Drebrin	29	77239	4.45	2	1	2	1	2	0.06	0.06
	AURKB_MOUSE	Aurora kinase B	29	39360	9.47	1	1	1	1	1	0.05	0.11
	STOM_MOUSE	Erythrocyte band 7 integral membrane protein	29	31355	6.45	2	1	2	1	2	0.17	0.14
	SETD3_MOUSE	Histone-lysine N-methyltransferase setd3	29	67134	5.47	4	2	2	2	2	0.08	0.13
	DAAM1_MOUSE	Disheveled-associated activator of morphogenesis 1	29	123293	7.12	6	1	5	1	5	0.08	0.03
	IF2B2_MOUSE	Insulin-like growth factor 2 mRNA-binding protein 2	28	65543	7.81	5	1	4	1	4	0.1	0.07
	GSDMD_MOUSE	Gasdermin-D	28	53204	5.03	4	2	3	2	3	0.17	0.17
	ACON_MOUSE	Aconitate hydratase, mitochondrial	28	85410	8.08	8	2	5	2	5	0.12	0.1
	IF4B_MOUSE	Eukaryotic translation initiation factor 4B	28	68799	5.47	3	1	2	1	2	0.09	0.06
	XRCC5_MOUSE	X-ray repair cross-complementing protein 5	28	83004	5.04	5	1	5	1	5	0.16	0.05
	GALE_MOUSE	UDP-glucose 4-epimerase	28	38200	6.27	5	2	2	1	2	0.14	0.11
	SYMPK_MOUSE	Symplekin	28	142194	5.76	11	1	6	1	6	0.07	0.03
	NAA10_MOUSE	N-alpha-acetyltransferase 10	28	26503	5.41	8	3	3	1	3	0.28	0.37
	GALD1_MOUSE	Glutamine amidotransferase-like class 1 domain-containing protein 1	28	23263	6.58	1	1	1	1	1	0.09	0.19
	ZO1_MOUSE	Tight junction protein ZO-1	28	194622	6.17	6	1	6	1	6	0.07	0.02
	PIGS_MOUSE	GPI transamidase component PIG-S	27	61671	6.45	5	2	3	1	3	0.13	0.07
	NRP1_MOUSE	Neuropilin-1	27	102935	5.6	3	1	3	1	3	0.07	0.04
	RTCA_MOUSE	RNA 3'-terminal phosphate cyclase	27	39229	8.06	4	1	2	1	2	0.13	0.11
	SULF1_MOUSE	Extracellular sulfatase Sulf-1	27	100858	9.17	4	1	3	1	3	0.04	0.04
	UFC1_MOUSE	Ubiquitin-fold modifier-conjugating enzyme 1	27	19469	6.9	5	1	3	1	3	0.28	0.24
	IMPA3_MOUSE	Inositol monophosphatase 3	27	38592	6.03	2	1	2	1	2	0.14	0.11
	RINT1_MOUSE	RAD50-interacting protein 1	27	90036	5.02	5	1	4	1	4	0.06	0.05
	KCY_MOUSE	UMP-CMP kinase	26	22151	5.68	4	1	4	1	4	0.28	0.2
	TRIP6_MOUSE	Thyroid receptor-interacting protein 6	26	50901	7.03	4	1	2	1	2	0.09	0.09
	PLXB2_MOUSE	Plexin-B2	26	206099	5.58	7	1	6	1	6	0.07	0.02
	UFL1_MOUSE	E3 UFM1-protein ligase 1	26	89464	6.24	4	1	3	1	3	0.1	0.05
	SMRC2_MOUSE	SWI/SNF complex subunit SMARCC2	26	132522	5.41	4	1	4	1	3	0.07	0.03
	PPOX_MOUSE	Protoporphyrinogen oxidase	26	50839	9.07	1	1	1	1	1	0.06	0.09
	PDLI7_MOUSE	PDZ and LIM domain protein 7	26	50087	8.82	1	1	1	1	1	0.07	0.09
	CLN3_MOUSE	Battenin	26	47627	5.25	1	1	1	1	1	0.05	0.09
	TRM61_MOUSE	tRNA (adenine(58)-N(1))-methyltransferase catalytic subunit TRMT61A	26	31619	6.3	1	1	1	1	1	0.07	0.14
	FAKD4_MOUSE	FAST kinase domain-containing protein 4	26	71468	8.55	2	1	2	1	2	0.04	0.06
	AN13A_MOUSE	Ankyrin repeat domain-containing protein 13A	26	67136	4.99	1	1	1	1	1	0.03	0.06
	TMED3_MOUSE	Transmembrane emp24 domain-containing protein 3	26	25449	5.62	2	1	2	1	2	0.16	0.18
	NPL4_MOUSE	Nuclear protein localization protein 4 homolog	26	67974	6.01	4	1	4	1	4	0.13	0.06
	SAP18_MOUSE	Histone deacetylase complex subunit SAP18	26	17584	9.38	2	1	2	1	2	0.24	0.26
	SUMF2_MOUSE	Inactive C-alpha-formylglycine-generating enzyme 2	26	34715	6.61	1	1	1	1	1	0.06	0.13
	SYMC_MOUSE	Methionine--tRNA ligase, cytoplasmic	25	101366	6.78	10	1	8	1	8	0.15	0.04
	NOL6_MOUSE	Nucleolar protein 6	25	129146	6.33	3	1	3	1	3	0.07	0.03
	CRIP2_MOUSE	Cysteine-rich protein 2	25	22712	8.94	4	1	4	1	4	0.39	0.2
	GSKIP_MOUSE	GSK3B-interacting protein	25	15632	4.3	3	1	1	1	1	0.17	0.3
	STAR5_MOUSE	StAR-related lipid transfer protein 5	25	23907	5.97	3	1	3	1	3	0.18	0.19
	LARP4_MOUSE	La-related protein 4	25	79713	6.02	2	1	2	1	2	0.06	0.05
	OFUT1_MOUSE	GDP-fucose protein O-fucosyltransferase 1	25	44660	8.67	1	1	1	1	1	0.05	0.1
	RHG10_MOUSE	Rho GTPase-activating protein 10	25	89309	6.75	6	1	4	1	4	0.1	0.05
	SRA1_MOUSE	Steroid receptor RNA activator 1	25	25541	6.01	2	1	2	1	2	0.17	0.18
	COR1B_MOUSE	Coronin-1B	25	53878	5.54	9	1	6	1	6	0.18	0.08
	NIF3L_MOUSE	NIF3-like protein 1	25	41719	6.28	4	2	1	1	1	0.05	0.1
	LYOX_MOUSE	Protein-lysine 6-oxidase	25	46671	8.73	3	1	1	1	1	0.08	0.09
	GSH1_MOUSE	Glutamate--cysteine ligase catalytic subunit	25	72525	5.59	8	2	3	1	3	0.09	0.06
	GIT2_MOUSE	ARF GTPase-activating protein GIT2	25	78717	7.64	5	1	5	1	5	0.12	0.05
	BL1S2_MOUSE	Biogenesis of lysosome-related organelles complex 1 subunit 2	24	16289	4.82	3	2	1	1	1	0.19	0.29
	IBP7_MOUSE	Insulin-like growth factor-binding protein 7	24	28951	8.71	1	1	1	1	1	0.07	0.15
	PLIN3_MOUSE	Perilipin-3	24	47233	5.45	8	2	4	2	4	0.24	0.19
	CAP2_MOUSE	Adenylyl cyclase-associated protein 2	24	52829	6	3	1	2	1	2	0.06	0.08
	LPP_MOUSE	Lipoma-preferred partner homolog	24	65848	7.19	7	1	5	1	5	0.17	0.07
	EDC4_MOUSE	Enhancer of mRNA-decapping protein 4	23	152389	5.51	5	1	4	1	4	0.06	0.03
	CO6A2_MOUSE	Collagen alpha-2(VI) chain	23	110266	6.01	2	1	2	1	2	0.04	0.04
	ATG4B_MOUSE	Cysteine protease ATG4B	23	44347	4.93	1	1	1	1	1	0.04	0.1
	GGPPS_MOUSE	Geranylgeranyl pyrophosphate synthase	23	34685	6.03	2	1	1	1	1	0.09	0.13
	TT39B_MOUSE	Tetratricopeptide repeat protein 39B	23	70248	6.22	3	1	2	1	2	0.06	0.06
	VPS11_MOUSE	Vacuolar protein sorting-associated protein 11 homolog	22	107650	6.54	3	1	2	1	2	0.05	0.04
	KANK2_MOUSE	KN motif and ankyrin repeat domain-containing protein 2	22	90190	5.38	2	1	2	1	2	0.06	0.05
	ANO6_MOUSE	Anoctamin-6	22	106186	6.34	2	1	1	1	1	0.01	0.04
	ACAD8_MOUSE	Isobutyryl-CoA dehydrogenase, mitochondrial	22	44990	8.46	1	1	1	1	1	0.06	0.1
	BASI_MOUSE	Basigin	22	42418	5.56	3	1	1	1	1	0.04	0.1
	RO60_MOUSE	60 kDa SS-A/Ro ribonucleoprotein	22	60085	8.11	4	1	3	1	3	0.09	0.07
	AHSA2_MOUSE	Activator of 90 kDa heat shock protein ATPase homolog 2	22	37624	6.1	2	1	2	1	2	0.11	0.12
	CND2_MOUSE	Condensin complex subunit 2	21	82251	4.81	2	1	2	1	2	0.05	0.05
	TM214_MOUSE	Transmembrane protein 214	21	76381	9.41	3	1	2	1	2	0.06	0.06
	MPC1_MOUSE	Mitochondrial pyruvate carrier 1	21	12446	9.67	3	1	1	1	1	0.19	0.39
	PIGT_MOUSE	GPI transamidase component PIG-T	21	65663	8.68	1	1	1	1	1	0.03	0.07
	UBP4_MOUSE	Ubiquitin carboxyl-terminal hydrolase 4	21	108274	5.42	6	2	3	1	3	0.09	0.04
	DNLI1_MOUSE	DNA ligase 1	21	102226	6.43	1	1	1	1	1	0.02	0.04
	FUCO_MOUSE	Tissue alpha-L-fucosidase	20	52247	6.47	1	1	1	1	1	0.04	0.08
	CEBPZ_MOUSE	CCAAT/enhancer-binding protein zeta	20	120187	5.53	5	1	3	1	3	0.08	0.04
	E2AK2_MOUSE	Interferon-induced, double-stranded RNA-activated protein kinase	20	58243	8.76	4	1	3	1	3	0.12	0.07
	AFG31_MOUSE	AFG3-like protein 1	20	86992	9	1	1	1	1	1	0.02	0.05
	RICTR_MOUSE	Rapamycin-insensitive companion of mTOR	20	191449	6.8	9	1	5	1	5	0.05	0.02
	NOC4L_MOUSE	Nucleolar complex protein 4 homolog	19	58638	6.29	3	1	1	1	1	0.04	0.07
	TM9S2_MOUSE	Transmembrane 9 superfamily member 2	19	75280	7.21	5	1	2	1	2	0.09	0.06
	SOAT1_MOUSE	Sterol O-acyltransferase 1	19	63757	9.15	6	1	4	1	4	0.15	0.07
	SH3G1_MOUSE	Endophilin-A2	19	41492	5.53	2	1	1	1	1	0.04	0.11
	ILVBL_MOUSE	Acetolactate synthase-like protein	19	68113	8.96	2	1	2	1	2	0.09	0.06
	NUMA1_MOUSE	Nuclear mitotic apparatus protein 1	18	235487	5.68	10	1	10	1	10	0.08	0.02
	DPP8_MOUSE	Dipeptidyl peptidase 8	18	102121	5.51	3	1	2	1	2	0.04	0.04
	MTX2_MOUSE	Metaxin-2	18	29739	5.44	1	1	1	1	1	0.11	0.15
	RM15_MOUSE	39S ribosomal protein L15, mitochondrial	18	33521	10.08	2	1	2	1	2	0.1	0.13
	PM34_MOUSE	Peroxisomal membrane protein PMP34	17	34391	10.11	1	1	1	1	1	0.07	0.13
	PPP5_MOUSE	Serine/threonine-protein phosphatase 5	17	56840	5.83	4	1	4	1	4	0.17	0.08
	DOK1_MOUSE	Docking protein 1	16	52419	6.16	4	1	3	1	3	0.14	0.08
	LEG9_MOUSE	Galectin-9	16	40010	9.41	3	1	1	1	1	0.06	0.11
	PGM2_MOUSE	Phosphoglucomutase-2	16	68704	5.78	2	1	2	1	2	0.08	0.06
	HSP7E_MOUSE	Heat shock 70 kDa protein 14	16	54616	5.63	4	1	4	1	4	0.17	0.08
	aProtein score is calculated from the score of the peptide attributed to the protein.
	bpI is (Predicted) isoelectric point.
	cNumber of matches is spectrum number matched to protein#1.
	dNumber of significant matches is spectrum number that matches protein and exceeds the identification criteria.
	eNumber of sequences is number of peptides matched to protein#2.
	fNumber of significant sequences is number of peptides exceeding the identification criteria matched to proteins.
	gNumber of unique sequences is a unique#3 number of peptides matched to proteins.
	hSequence coverage is the ratio of the total number of matched peptide residues to the total length of the protein.
	iExponentially Modified Protein Abundance Index (http://www.matrixscience.com/help/quant_empai_help.html).

## Sheet: Supplementary Table 2
	Supplementary Table 2. Proteins expressed by SCID mAdMSCs.
	UniProt/SWISS-			Protein		Num. of	Num. of significant	Num. of	Num. of significant	Num. of unique	Sequence
	PROT ID	Description	Protein scorea	mass (kDa)	pIb	matchesc	matchesd	sequencese	sequencesf	sequencesg	coverageh	emPAIi
	MYH9_MOUSE	Myosin-9	2621	226232	5.54	199	99	67	40	13	0.43	1.48
	MYH11_MOUSE	Myosin-11	396	226888	5.37	55	27	20	11	11	0.16	0.27
	ACTN1_MOUSE	Alpha-actinin-1	1811	103004	5.23	128	80	37	26	22	0.55	2.52
	ACTN4_MOUSE	Alpha-actinin-4	1165	104911	5.25	98	47	36	15	21	0.48	1.05
	TBB6_MOUSE	Tubulin beta-6 chain	957	50058	4.8	66	38	14	12	6	0.5	1.95
	G3P_MOUSE	Glyceraldehyde-3-phosphate dehydrogenase	1591	35787	8.44	85	54	11	9	8	0.56	6.21
	ENOA_MOUSE	Alpha-enolase	1577	47111	6.37	82	59	16	11	11	0.62	2.77
	DYHC1_MOUSE	Cytoplasmic dynein 1 heavy chain 1	1471	531710	6.03	114	71	56	41	56	0.22	0.39
	EF2_MOUSE	Elongation factor 2	1327	95253	6.41	90	57	29	21	29	0.53	2.13
	LDHA_MOUSE	L-lactate dehydrogenase A chain	1263	36475	7.62	42	33	14	8	14	0.65	2.12
	HS71A_MOUSE	Heat shock 70 kDa protein 1A	64	70036	5.53	18	5	11	5	6	0.33	0.35
	ENPL_MOUSE	Endoplasmin	1184	92418	4.74	99	58	30	22	29	0.44	2.39
	HS90A_MOUSE	Heat shock protein HSP 90-alpha	923	84735	4.93	94	47	24	14	17	0.4	1.2
	SERPH_MOUSE	Serpin H1	1138	46504	8.88	115	50	22	16	22	0.62	4.48
	VIME_MOUSE	Vimentin	1047	53655	5.06	88	45	27	19	27	0.6	4.53
	PLST_MOUSE	Plastin-3	935	70697	5.42	60	42	22	17	22	0.51	2.26
	MOES_MOUSE	Moesin	924	67725	6.22	56	30	18	12	11	0.33	1.23
	FLNA_MOUSE	Filamin-A	909	281046	5.68	102	50	46	21	42	0.31	0.43
	FLNB_MOUSE	Filamin-B	814	277651	5.46	78	42	35	18	31	0.27	0.33
	FLNC_MOUSE	Filamin-C	549	290937	5.63	42	23	22	9	18	0.16	0.17
	CH60_MOUSE	60 kDa heat shock protein, mitochondrial	866	60917	5.91	53	32	17	15	17	0.44	1.99
	FPPS_MOUSE	Farnesyl pyrophosphate synthase	834	40556	5.49	26	24	8	8	8	0.44	1.27
	IMB1_MOUSE	Importin subunit beta-1	800	97122	4.68	44	32	19	11	19	0.43	0.83
	ATPA_MOUSE	ATP synthase subunit alpha, mitochondrial	773	59716	9.22	39	26	12	8	12	0.38	0.75
	WDR1_MOUSE	WD repeat-containing protein 1	728	66365	6.11	38	34	12	11	12	0.46	1.26
	EF1G_MOUSE	Elongation factor 1-gamma	720	50029	6.31	48	31	18	14	18	0.61	2.21
	ANXA5_MOUSE	Annexin A5	717	35730	4.83	38	24	9	6	8	0.39	2.2
	P4HA1_MOUSE	Prolyl 4-hydroxylase subunit alpha-1	691	60872	5.62	34	27	14	13	14	0.41	1.44
	KPYM_MOUSE	Pyruvate kinase PKM	687	57808	7.18	79	42	18	13	5	0.46	2.17
	CAN2_MOUSE	Calpain-2 catalytic subunit	674	79822	4.86	36	27	16	13	15	0.44	1.08
	TLN1_MOUSE	Talin-1	667	269653	5.84	62	35	28	17	28	0.21	0.3
	SYAC_MOUSE	Alanine--tRNA ligase, cytoplasmic	659	106841	5.45	26	23	14	11	14	0.26	0.6
	FAS_MOUSE	Fatty acid synthase	638	272257	6.13	51	32	25	19	25	0.2	0.34
	ATPB_MOUSE	ATP synthase subunit beta, mitochondrial	637	56265	5.19	46	28	15	10	15	0.51	1.26
	S10A6_MOUSE	Protein S100-A6	634	10044	5.3	21	13	3	3	3	0.38	4.05
	CISY_MOUSE	Citrate synthase, mitochondrial	622	51703	8.72	34	27	10	8	10	0.37	1.24
	ANXA2_MOUSE	Annexin A2	620	38652	7.55	46	37	11	11	11	0.42	2.27
	S10AB_MOUSE	Protein S100-A11	605	11075	5.28	21	19	4	4	4	0.64	17.62
	CALU_MOUSE	Calumenin	516	37041	4.49	30	17	12	7	6	0.46	1.74
	PDIA1_MOUSE	Protein disulfide-isomerase	590	57023	4.77	43	20	15	10	15	0.37	1.08
	IQGA1_MOUSE	Ras GTPase-activating-like protein IQGAP1	572	188624	6.07	47	27	22	14	22	0.23	0.46
	SPTN1_MOUSE	Spectrin alpha chain, non-erythrocytic 1	569	284422	5.2	54	22	32	16	32	0.21	0.28
	SPTB2_MOUSE	Spectrin beta chain, non-erythrocytic 1	564	274052	5.4	44	21	31	15	31	0.23	0.26
	ACLY_MOUSE	ATP-citrate synthase	544	119651	7.13	24	18	11	9	11	0.21	0.47
	MBB1A_MOUSE	Myb-binding protein 1A	539	151942	9.08	40	28	19	14	19	0.26	0.47
	GELS_MOUSE	Gelsolin	534	85888	5.83	41	29	15	12	11	0.4	0.98
	PLEC_MOUSE	Plectin	531	533861	5.74	49	24	31	16	30	0.1	0.13
	UBA1_MOUSE	Ubiquitin-like modifier-activating enzyme 1	530	117734	5.43	47	29	21	17	21	0.4	0.83
	ARF4_MOUSE	ADP-ribosylation factor 4	194	20384	6.59	22	10	8	4	1	0.66	1.74
	ADT1_MOUSE	ADP/ATP translocase 1	449	32883	9.73	20	15	10	8	4	0.42	1.75
	PSMD1_MOUSE	26S proteasome non-ATPase regulatory subunit 1	506	105663	5.25	32	22	15	8	15	0.36	0.49
	MK01_MOUSE	Mitogen-activated protein kinase 1	500	41249	6.5	23	19	7	5	6	0.38	0.65
	SAHH_MOUSE	Adenosylhomocysteinase	490	47657	6.08	19	14	8	6	8	0.32	0.69
	CALR_MOUSE	Calreticulin	483	47965	4.33	40	27	13	12	13	0.49	2.37
	TPM4_MOUSE	Tropomyosin alpha-4 chain	479	28450	4.65	32	17	12	5	9	0.46	1.4
	SYEP_MOUSE	Bifunctional glutamate/proline--tRNA ligase	477	169972	7.75	30	14	15	7	15	0.18	0.19
	PSMD2_MOUSE	26S proteasome non-ATPase regulatory subunit 2	476	100139	5.06	35	22	18	13	18	0.44	0.72
	VINC_MOUSE	Vinculin	475	116644	5.77	24	12	14	5	14	0.18	0.2
	TCPZ_MOUSE	T-complex protein 1 subunit zeta	475	57968	6.63	29	21	10	8	10	0.34	1.05
	TCPW_MOUSE	T-complex protein 1 subunit zeta-2	100	58148	6.96	7	4	2	1	2	0.07	0.07
	GANAB_MOUSE	Neutral alpha-glucosidase AB	459	106844	5.67	31	15	17	9	17	0.34	0.54
	MYO1C_MOUSE	Unconventional myosin-Ic	453	121868	9.41	47	24	24	14	24	0.31	0.67
	TCPE_MOUSE	T-complex protein 1 subunit epsilon	452	59586	5.72	19	15	9	6	9	0.37	0.52
	CATB_MOUSE	Cathepsin B	451	37256	5.57	20	13	7	5	7	0.45	0.95
	6PGD_MOUSE	6-phosphogluconate dehydrogenase, decarboxylating	446	53213	6.81	20	15	11	7	11	0.34	0.73
	DPYL2_MOUSE	Dihydropyrimidinase-related protein 2	445	62239	5.95	27	14	12	7	11	0.34	0.6
	DPYL3_MOUSE	Dihydropyrimidinase-related protein 3	234	61897	6.04	14	9	6	6	5	0.26	0.5
	COF1_MOUSE	Cofilin-1	437	18548	8.22	46	25	9	8	8	0.57	4.9
	ANXA6_MOUSE	Annexin A6	432	75837	5.34	43	21	20	8	20	0.39	0.73
	IPO4_MOUSE	Importin-4	431	119198	4.92	26	21	12	8	12	0.24	0.37
	G6PI_MOUSE	Glucose-6-phosphate isomerase	425	62727	8.14	32	18	13	7	10	0.43	0.82
	PGK1_MOUSE	Phosphoglycerate kinase 1	425	44522	8.02	32	17	11	5	11	0.36	0.75
	NSF_MOUSE	Vesicle-fusing ATPase	423	82561	6.52	23	11	9	4	9	0.27	0.29
	ANXA1_MOUSE	Annexin A1	421	38710	6.97	31	16	9	5	9	0.31	0.9
	MA2A1_MOUSE	Alpha-mannosidase 2	417	131548	8.17	22	12	10	7	10	0.18	0.25
	PP1A_MOUSE	Serine/threonine-protein phosphatase PP1-alpha catalytic subunit	415	37516	5.94	28	16	12	7	4	0.56	1.17
	CAP1_MOUSE	Adenylyl cyclase-associated protein 1	415	51532	7.16	30	17	11	5	11	0.36	0.5
	ALDOA_MOUSE	Fructose-bisphosphate aldolase A	401	39331	8.31	38	21	8	5	8	0.45	0.7
	GLYM_MOUSE	Serine hydroxymethyltransferase, mitochondrial	400	55724	8.73	23	14	9	6	9	0.31	0.69
	ASSY_MOUSE	Argininosuccinate synthase	399	46555	8.36	29	17	11	8	11	0.47	1.24
	TCPB_MOUSE	T-complex protein 1 subunit beta	395	57441	5.97	23	15	10	7	10	0.34	0.66
	DEST_MOUSE	Destrin	394	18509	8.14	31	17	10	8	10	0.58	6.37
	THIC_MOUSE	Acetyl-CoA acetyltransferase, cytosolic	392	41271	7.16	12	6	4	2	4	0.24	0.22
	TCPH_MOUSE	T-complex protein 1 subunit eta	390	59614	7.95	27	15	12	8	12	0.35	0.88
	PLOD3_MOUSE	Procollagen-lysine,2-oxoglutarate 5-dioxygenase 3	386	84869	5.81	35	26	14	11	14	0.35	0.72
	PDIA3_MOUSE	Protein disulfide-isomerase A3	381	56643	5.88	64	25	20	12	20	0.42	1.8
	NUCL_MOUSE	Nucleolin	378	76677	4.69	15	7	9	4	9	0.18	0.24
	UGGG1_MOUSE	UDP-glucose:glycoprotein glucosyltransferase 1	377	176323	5.4	47	22	22	12	21	0.27	0.33
	GARS_MOUSE	Glycine--tRNA ligase	371	81826	6.24	23	16	13	10	13	0.32	0.67
	ESTD_MOUSE	S-formylglutathione hydrolase	370	31299	6.7	31	18	13	9	13	0.79	2.76
	THIO_MOUSE	Thioredoxin	369	11668	4.8	21	10	5	2	5	0.57	1.01
	MYOF_MOUSE	Myoferlin	369	233177	5.83	32	18	21	11	21	0.16	0.22
	MYADM_MOUSE	Myeloid-associated differentiation marker	369	35261	8.69	7	6	2	2	2	0.14	0.27
	ATX10_MOUSE	Ataxin-10	361	53673	5.12	18	11	7	5	7	0.32	0.47
	FSCN1_MOUSE	Fascin	355	54474	6.44	26	16	10	6	10	0.37	0.58
	CATD_MOUSE	Cathepsin D	354	44925	6.71	35	19	6	5	6	0.4	1.77
	DDX3X_MOUSE	ATP-dependent RNA helicase DDX3X	354	73056	6.73	21	15	9	8	9	0.22	0.58
	COPB_MOUSE	Coatomer subunit beta	349	106998	5.69	34	23	15	13	15	0.25	0.73
	LRP1_MOUSE	Prolow-density lipoprotein receptor-related protein 1	349	504411	5.14	48	17	28	11	28	0.13	0.1
	PRDX6_MOUSE	Peroxiredoxin-6	349	24855	5.71	26	18	7	5	7	0.31	1.3
	aProtein score is calculated from the score of the peptide attributed to the protein.
	bpI is (Predicted) isoelectric point.
	cNumber of matches is spectrum number matched to protein#1.
	dNumber of significant matches is spectrum number that matches protein and exceeds the identification criteria.
	eNumber of sequences is number of peptides matched to protein#2.
	fNumber of significant sequences is number of peptides exceeding the identification criteria matched to proteins.
	gNumber of unique sequences is a unique#3 number of peptides matched to proteins.
	hSequence coverage is the ratio of the total number of matched peptide residues to the total length of the protein.
	iExponentially Modified Protein Abundance Index (http://www.matrixscience.com/help/quant_empai_help.html).
	Supplementary Table 2. Cont 1.
	UniProt/SWISS-			Protein		Num. of	Num. of significant	Num. of	Num. of significant	Num. of unique	Sequence
	PROT ID	Description	Protein scorea	mass (kDa)	pIb	matchesc	matchesd	sequencese	sequencesf	sequencesg	coverageh	emPAIi
	DYN2_MOUSE	Dynamin-2	348	98084	7.02	19	13	5	4	5	0.11	0.35
	LEG1_MOUSE	Galectin-1	339	14856	5.32	35	18	7	5	7	0.62	4.21
	SDHA_MOUSE	Succinate dehydrogenase [ubiquinone] flavoprotein subunit, mitochondrial	339	72539	7.06	11	8	5	3	5	0.15	0.19
	PROF1_MOUSE	Profilin-1	339	14948	8.46	32	13	9	6	9	0.61	10.68
	CALX_MOUSE	Calnexin	338	67236	4.5	29	15	9	7	3	0.29	0.75
	COCA1_MOUSE	Collagen alpha-1(XII) chain	337	340004	5.47	25	13	18	10	18	0.12	0.13
	CRTAP_MOUSE	Cartilage-associated protein	332	46140	5.46	16	13	6	4	6	0.37	0.57
	ANXA3_MOUSE	Annexin A3	330	36362	5.5	28	18	11	7	10	0.43	1.22
	PRS6B_MOUSE	26S proteasome regulatory subunit 6B	327	47379	5.09	18	11	8	4	8	0.35	0.42
	ITB1_MOUSE	Integrin beta-1	325	88173	5.68	29	15	9	6	9	0.22	0.39
	OAT_MOUSE	Ornithine aminotransferase, mitochondrial	323	48324	6.19	20	13	8	6	8	0.32	0.68
	CPNS1_MOUSE	Calpain small subunit 1	319	28445	5.41	18	12	7	4	7	0.63	1.4
	KAD2_MOUSE	Adenylate kinase 2, mitochondrial	318	26452	6.96	6	5	3	2	3	0.25	0.37
	HMCS1_MOUSE	Hydroxymethylglutaryl-CoA synthase, cytoplasmic	317	57532	5.65	21	16	8	6	8	0.34	0.55
	UGDH_MOUSE	UDP-glucose 6-dehydrogenase	314	54797	7.49	25	16	13	10	13	0.43	1.14
	GDIB_MOUSE	Rab GDP dissociation inhibitor beta	313	50505	5.93	23	14	9	7	3	0.29	0.93
	IMA4_MOUSE	Importin subunit alpha-4	205	57737	4.8	13	11	5	5	3	0.25	0.44
	NEDD4_MOUSE	E3 ubiquitin-protein ligase NEDD4	307	102642	5.12	28	16	19	10	19	0.29	0.5
	PPCE_MOUSE	Prolyl endopeptidase	306	80700	5.44	19	14	10	7	10	0.24	0.44
	P4HA2_MOUSE	Prolyl 4-hydroxylase subunit alpha-2	305	60964	5.55	26	17	10	6	10	0.3	0.61
	TCPA_MOUSE	T-complex protein 1 subunit alpha	304	60411	5.82	21	12	7	4	7	0.29	0.32
	PSB6_MOUSE	Proteasome subunit beta type-6	300	25362	4.97	13	10	4	2	4	0.35	0.63
	OST48_MOUSE	Dolichyl-diphosphooligosaccharide--protein glycosyltransferase 48 kDa subunit	296	48997	5.52	16	9	8	5	8	0.34	0.53
	PLOD2_MOUSE	Procollagen-lysine,2-oxoglutarate 5-dioxygenase 2	296	84435	6.42	20	15	7	5	7	0.17	0.28
	RCN3_MOUSE	Reticulocalbin-3	295	37978	4.74	13	10	6	5	6	0.33	0.73
	XPO1_MOUSE	Exportin-1	293	123013	5.72	20	9	10	5	10	0.18	0.19
	SND1_MOUSE	Staphylococcal nuclease domain-containing protein 1	294	102025	7.08	40	20	15	9	15	0.27	0.57
	ZYX_MOUSE	Zyxin	293	60507	5.99	12	7	3	2	3	0.11	0.23
	SYNC_MOUSE	Asparagine--tRNA ligase, cytoplasmic	290	64238	5.62	41	17	16	9	9	0.43	0.91
	CNDP2_MOUSE	Cytosolic non-specific dipeptidase	289	52734	5.43	10	8	5	4	5	0.23	0.37
	TGM2_MOUSE	Protein-glutamine gamma-glutamyltransferase 2	289	77012	4.98	16	10	8	5	8	0.28	0.31
	FLII_MOUSE	Protein flightless-1 homolog	286	144712	5.75	23	16	13	9	13	0.19	0.3
	IPO5_MOUSE	Importin-5	285	123511	4.82	36	17	19	11	19	0.27	0.5
	PUR6_MOUSE	Multifunctional protein ADE2	281	46976	6.94	14	8	7	5	7	0.3	0.7
	CNN2_MOUSE	Calponin-2	279	33134	7.53	22	11	6	3	6	0.47	0.65
	TKT_MOUSE	Transketolase	276	67588	7.23	48	20	17	11	17	0.49	1.1
	SC23A_MOUSE	Protein transport protein Sec23A	275	86106	6.64	20	12	11	6	11	0.28	0.34
	NDKB_MOUSE	Nucleoside diphosphate kinase B	274	17352	6.97	25	10	6	3	4	0.51	1.58
	FKB10_MOUSE	Peptidyl-prolyl cis-trans isomerase FKBP10	267	64656	5.38	19	8	8	4	8	0.24	0.29
	PPIA_MOUSE	Peptidyl-prolyl cis-trans isomerase A	266	17960	7.74	21	10	7	6	7	0.55	2.94
	SC31A_MOUSE	Protein transport protein Sec31A	265	133486	6.3	15	10	11	6	11	0.19	0.21
	HSP74_MOUSE	Heat shock 70 kDa protein 4	260	94073	5.15	20	15	11	8	3	0.19	0.43
	PA24A_MOUSE	Cytosolic phospholipase A2	264	85168	5.28	20	9	11	4	11	0.29	0.22
	SODM_MOUSE	Superoxide dismutase [Mn], mitochondrial	263	24588	8.8	7	6	4	3	4	0.44	0.65
	CAN1_MOUSE	Calpain-1 catalytic subunit	261	82054	5.62	16	12	8	5	8	0.21	0.29
	ALDH2_MOUSE	Aldehyde dehydrogenase, mitochondrial	261	56502	7.53	15	10	5	4	5	0.22	0.45
	XPO2_MOUSE	Exportin-2	260	110384	5.52	27	12	13	7	13	0.26	0.35
	EIF3H_MOUSE	Eukaryotic translation initiation factor 3 subunit H	258	39807	6.2	20	13	10	8	10	0.45	1.3
	COPA_MOUSE	Coatomer subunit alpha	258	138344	7.69	31	13	12	9	12	0.17	0.35
	USP9X_MOUSE	Probable ubiquitin carboxyl-terminal hydrolase FAF-X	257	290526	5.57	17	6	7	2	7	0.05	0.03
	DNJC3_MOUSE	DnaJ homolog subfamily C member 3	256	57428	5.61	10	10	4	4	4	0.18	0.44
	TAGL_MOUSE	Transgelin	252	22561	8.85	28	15	11	6	11	0.55	2
	ESYT1_MOUSE	Extended synaptotagmin-1	251	121478	5.63	18	9	9	5	9	0.19	0.19
	HNRPF_MOUSE	Heterogeneous nuclear ribonucleoprotein F	250	45701	5.31	13	10	6	5	5	0.28	0.58
	SPB6_MOUSE	Serpin B6	248	42571	5.53	17	11	8	5	8	0.32	0.63
	6PGL_MOUSE	6-phosphogluconolactonase	246	27237	5.55	14	10	5	3	5	0.39	0.58
	ANXA4_MOUSE	Annexin A4	243	35893	5.43	12	10	6	5	5	0.31	0.78
	PDIA6_MOUSE	Protein disulfide-isomerase A6	243	48070	5	23	11	10	6	5	0.4	0.68
	PFKAL_MOUSE	ATP-dependent 6-phosphofructokinase, liver type	242	85305	6.74	13	10	7	6	7	0.19	0.34
	DHB12_MOUSE	Very-long-chain 3-oxoacyl-CoA reductase	241	34719	9.55	16	9	5	4	5	0.36	0.61
	RCN2_MOUSE	Reticulocalbin-2	241	37248	4.28	13	8	6	4	6	0.38	0.75
	PON2_MOUSE	Serum paraoxonase/arylesterase 2	238	39592	5.49	5	4	2	1	2	0.11	0.11
	TSP1_MOUSE	Thrombospondin-1	238	129564	4.72	14	7	9	4	8	0.13	0.14
	CNPY2_MOUSE	Protein canopy homolog 2	235	20754	4.95	5	5	2	2	2	0.18	0.49
	P5CS_MOUSE	Delta-1-pyrroline-5-carboxylate synthase	234	87212	7.18	16	8	7	5	7	0.19	0.27
	PP1R7_MOUSE	Protein phosphatase 1 regulatory subunit 7	233	41266	4.85	13	8	7	4	7	0.37	0.5
	PDLI1_MOUSE	PDZ and LIM domain protein 1	233	35752	6.38	10	6	3	2	3	0.18	0.26
	PSMD7_MOUSE	26S proteasome non-ATPase regulatory subunit 7	232	36517	6.29	15	15	7	7	7	0.46	1.22
	CPNE1_MOUSE	Copine-1	228	58849	5.4	11	8	4	2	4	0.15	0.15
	QCR2_MOUSE	Cytochrome b-c1 complex subunit 2, mitochondrial	227	48205	9.26	9	5	4	1	4	0.28	0.3
	ADK_MOUSE	Adenosine kinase	227	40123	5.84	13	10	6	5	6	0.29	0.68
	RINI_MOUSE	Ribonuclease inhibitor	225	49784	4.69	15	10	8	5	8	0.38	0.52
	IF4G1_MOUSE	Eukaryotic translation initiation factor 4 gamma 1	222	175967	5.3	16	12	10	6	10	0.12	0.18
	PNPH_MOUSE	Purine nucleoside phosphorylase	221	32256	5.78	8	7	4	3	4	0.28	0.47
	S10AA_MOUSE	Protein S100-A10	220	11179	6.27	13	7	2	2	2	0.44	1.96
	EF1B_MOUSE	Elongation factor 1-beta	218	24678	4.53	15	7	8	5	8	0.52	1.31
	COPG1_MOUSE	Coatomer subunit gamma-1	218	97450	5.23	20	13	12	7	12	0.31	0.35
	VIGLN_MOUSE	Vigilin	217	141655	6.43	23	7	15	4	15	0.2	0.13
	PLOD1_MOUSE	Procollagen-lysine,2-oxoglutarate 5-dioxygenase 1	216	83542	6.08	12	9	4	4	4	0.08	0.22
	UAP1L_MOUSE	UDP-N-acetylhexosamine pyrophosphorylase-like protein 1	216	56578	5.27	12	9	6	5	5	0.19	0.45
	GSTP1_MOUSE	Glutathione S-transferase P 1	215	23594	7.68	13	8	4	3	4	0.35	1.01
	FSTL1_MOUSE	Follistatin-related protein 1	210	34532	5.58	3	3	1	1	1	0.06	0.13
	LAMP1_MOUSE	Lysosome-associated membrane glycoprotein 1	209	43837	8.66	4	4	1	1	1	0.04	0.21
	SYIC_MOUSE	Isoleucine--tRNA ligase, cytoplasmic	209	144179	6.14	25	13	16	10	16	0.22	0.34
	VDAC1_MOUSE	Voltage-dependent anion-selective channel protein 1	209	32331	8.55	13	11	7	7	7	0.41	1.46
	NAA15_MOUSE	N-alpha-acetyltransferase 15, NatA auxiliary subunit	205	100897	7.68	22	9	10	5	10	0.21	0.28
	CAPR1_MOUSE	Caprin-1	203	78121	5.14	10	7	2	2	2	0.06	0.11
	ACBP_MOUSE	Acyl-CoA-binding protein	203	9994	8.78	10	9	1	1	1	0.18	0.5
	PRDX3_MOUSE	Thioredoxin-dependent peroxide reductase, mitochondrial	203	28109	7.15	7	6	4	3	4	0.35	0.56
	HNRPU_MOUSE	Heterogeneous nuclear ribonucleoprotein U	198	87863	5.92	33	14	10	9	10	0.24	0.53
	VAT1_MOUSE	Synaptic vesicle membrane protein VAT-1 homolog	197	43069	5.95	11	5	6	3	6	0.21	0.34
	RCC1_MOUSE	Regulator of chromosome condensation	194	44903	8.34	4	4	1	1	1	0.04	0.1
	MRC2_MOUSE	C-type mannose receptor 2	194	166968	5.65	18	10	10	5	10	0.15	0.13
	PGBM_MOUSE	Basement membrane-specific heparan sulfate proteoglycan core protein	194	398039	5.88	12	6	6	2	6	0.03	0.02
	DHE3_MOUSE	Glutamate dehydrogenase 1, mitochondrial	193	61298	8.05	13	9	8	6	8	0.19	0.5
	KAD1_MOUSE	Adenylate kinase isoenzyme 1	192	21526	5.67	10	6	5	3	5	0.45	0.78
	DPP3_MOUSE	Dipeptidyl peptidase 3	191	82846	5.26	15	7	8	4	8	0.26	0.22
	HGS_MOUSE	Hepatocyte growth factor-regulated tyrosine kinase substrate	191	85961	5.84	12	7	6	3	6	0.15	0.16
	PSB1_MOUSE	Proteasome subunit beta type-1	191	26355	7.67	13	6	5	2	5	0.29	0.37
	CX7A2_MOUSE	Cytochrome c oxidase subunit 7A2, mitochondrial	191	9285	10.28	10	5	2	1	2	0.51	1.37
	aProtein score is calculated from the score of the peptide attributed to the protein.
	bpI is (Predicted) isoelectric point.
	cNumber of matches is spectrum number matched to protein#1.
	dNumber of significant matches is spectrum number that matches protein and exceeds the identification criteria.
	eNumber of sequences is number of peptides matched to protein#2.
	fNumber of significant sequences is number of peptides exceeding the identification criteria matched to proteins.
	gNumber of unique sequences is a unique#3 number of peptides matched to proteins.
	hSequence coverage is the ratio of the total number of matched peptide residues to the total length of the protein.
	iExponentially Modified Protein Abundance Index (http://www.matrixscience.com/help/quant_empai_help.html).
	Supplementary Table 2. Cont 2.
	UniProt/SWISS-			Protein		Num. of	Num. of significant	Num. of	Num. of significant	Num. of unique	Sequence
	PROT ID	Description	Protein scorea	mass (kDa)	pIb	matchesc	matchesd	sequencese	sequencesf	sequencesg	coverageh	emPAIi
	PUR9_MOUSE	Bifunctional purine biosynthesis protein PURH	53	64177	6.3	13	5	8	4	5	0.21	0.3
	ELP1_MOUSE	Elongator complex protein 1	190	149489	5.67	5	3	3	1	3	0.06	0.03
	SAC1_MOUSE	Phosphatidylinositide phosphatase SAC1	189	66901	6.85	8	4	5	2	5	0.14	0.13
	TCPQ_MOUSE	T-complex protein 1 subunit theta	188	59518	5.44	15	9	7	5	7	0.21	0.42
	DCTN1_MOUSE	Dynactin subunit 1	187	141588	5.66	12	8	6	4	6	0.11	0.13
	RPN1_MOUSE	Dolichyl-diphosphooligosaccharide--protein glycosyltransferase subunit 1	185	68486	6.02	23	9	14	6	14	0.32	0.44
	PDXD1_MOUSE	Pyridoxal-dependent decarboxylase domain-containing protein 1	184	87281	5.31	8	6	4	2	4	0.13	0.15
	MD2L1_MOUSE	Mitotic spindle assembly checkpoint protein MAD2A	184	23583	5.17	8	4	4	2	4	0.43	0.42
	ECHM_MOUSE	Enoyl-CoA hydratase, mitochondrial	183	31454	8.76	11	8	5	4	5	0.32	0.7
	USO1_MOUSE	General vesicular transport factor p115	182	106917	4.85	14	9	9	6	9	0.21	0.26
	NASP_MOUSE	Nuclear autoantigenic sperm protein	180	83903	4.35	10	8	4	3	4	0.14	0.22
	INF2_MOUSE	Inverted formin-2	180	138474	5.09	13	8	9	5	9	0.14	0.16
	RL5_MOUSE	60S ribosomal protein L5	180	34379	9.78	10	4	5	3	5	0.31	0.44
	CYFP1_MOUSE	Cytoplasmic FMR1-interacting protein 1	179	145148	6.46	22	11	13	6	13	0.17	0.19
	PDIA5_MOUSE	Protein disulfide-isomerase A5	177	59229	7.25	18	12	6	6	6	0.29	0.64
	AATC_MOUSE	Aspartate aminotransferase, cytoplasmic	175	46219	6.68	11	5	6	4	6	0.27	0.43
	UBP5_MOUSE	Ubiquitin carboxyl-terminal hydrolase 5	175	95772	4.89	12	7	4	3	4	0.09	0.14
	SH3L3_MOUSE	SH3 domain-binding glutamic acid-rich-like protein 3	174	10470	5.02	11	8	2	2	2	0.57	2.2
	EIF3K_MOUSE	Eukaryotic translation initiation factor 3 subunit K	174	25070	4.81	7	4	4	3	4	0.34	0.64
	COPE_MOUSE	Coatomer subunit epsilon	174	34545	4.94	11	5	4	2	4	0.3	0.27
	CP51A_MOUSE	Lanosterol 14-alpha demethylase	173	56739	8.6	12	10	4	3	4	0.17	0.25
	G3BP1_MOUSE	Ras GTPase-activating protein-binding protein 1	173	51797	5.41	12	8	6	4	6	0.17	0.38
	DX39A_MOUSE	ATP-dependent RNA helicase DDX39A	137	49036	5.46	13	8	8	5	3	0.33	0.53
	IF1A_MOUSE	Eukaryotic translation initiation factor 1A	171	16492	5.07	7	6	1	1	1	0.1	0.28
	CY1_MOUSE	Cytochrome c1, heme protein, mitochondrial	170	35305	9.24	9	6	2	2	2	0.12	0.27
	P3H1_MOUSE	Prolyl 3-hydroxylase 1	170	83598	5.03	11	9	4	3	4	0.15	0.16
	TSP2_MOUSE	Thrombospondin-2	166	129798	4.61	11	5	8	3	7	0.13	0.14
	ECHA_MOUSE	Trifunctional enzyme subunit alpha, mitochondrial	166	82617	9.24	12	10	6	6	6	0.16	0.35
	GCN1_MOUSE	eIF-2-alpha kinase activator GCN1	165	292834	7.14	20	8	10	4	10	0.06	0.06
	RPN2_MOUSE	Dolichyl-diphosphooligosaccharide--protein glycosyltransferase subunit 2	165	69020	5.54	7	4	5	4	5	0.18	0.27
	GLRX3_MOUSE	Glutaredoxin-3	165	37754	5.42	13	8	6	5	6	0.34	0.73
	PDIA4_MOUSE	Protein disulfide-isomerase A4	164	71938	5.16	14	6	7	4	7	0.2	0.26
	RL3_MOUSE	60S ribosomal protein L3	163	46081	10.22	23	10	9	4	9	0.35	0.44
	LYAG_MOUSE	Lysosomal alpha-glucosidase	163	106180	5.53	24	8	11	5	11	0.25	0.22
	PDC6I_MOUSE	Programmed cell death 6-interacting protein	162	95964	6.15	12	8	8	5	8	0.14	0.3
	LICH_MOUSE	Lysosomal acid lipase/cholesteryl ester hydrolase	160	45296	8.16	7	5	3	3	3	0.19	0.32
	DNPEP_MOUSE	Aspartyl aminopeptidase	158	52174	6.82	17	9	7	4	7	0.27	0.49
	SPRC_MOUSE	SPARC	158	34428	4.77	14	9	5	3	5	0.3	0.62
	RD23B_MOUSE	UV excision repair protein RAD23 homolog B	157	43486	4.77	10	7	4	2	4	0.19	0.21
	CNN3_MOUSE	Calponin-3	157	36406	5.46	11	5	7	3	7	0.38	0.58
	PSME2_MOUSE	Proteasome activator complex subunit 2	156	27040	5.54	13	7	4	4	4	0.28	0.84
	RHG01_MOUSE	Rho GTPase-activating protein 1	156	50379	5.97	23	8	10	4	10	0.44	0.39
	NDUS8_MOUSE	NADH dehydrogenase [ubiquinone] iron-sulfur protein 8, mitochondrial	156	24023	5.89	4	4	3	3	3	0.17	0.68
	EI2BA_MOUSE	Translation initiation factor eIF-2B subunit alpha	156	33795	8.48	4	3	2	1	2	0.13	0.13
	XDH_MOUSE	Xanthine dehydrogenase/oxidase	155	146468	7.62	16	9	8	4	8	0.13	0.12
	AATM_MOUSE	Aspartate aminotransferase, mitochondrial	154	47381	9.13	15	6	7	3	7	0.29	0.42
	PBIP1_MOUSE	Pre-B-cell leukemia transcription factor-interacting protein 1	153	81115	5.21	12	9	3	3	3	0.09	0.17
	ATPG_MOUSE	ATP synthase subunit gamma, mitochondrial	151	32865	9.06	4	4	1	1	1	0.11	0.13
	NCPR_MOUSE	NADPH--cytochrome P450 reductase	151	76995	5.34	10	5	5	3	5	0.18	0.18
	PCOC1_MOUSE	Procollagen C-endopeptidase enhancer 1	150	50136	8.73	2	2	1	1	1	0.08	0.09
	BCAT1_MOUSE	Branched-chain-amino-acid aminotransferase, cytosolic	150	42764	5.25	9	7	3	3	3	0.21	0.48
	AL9A1_MOUSE	4-trimethylaminobutyraldehyde dehydrogenase	150	53480	6.63	8	4	5	2	5	0.27	0.26
	RBM3_MOUSE	RNA-binding protein 3	149	16595	6.84	11	9	4	3	4	0.43	2.43
	GSTO1_MOUSE	Glutathione S-transferase omega-1	149	27480	6.92	19	9	8	6	8	0.47	1.87
	NIBL1_MOUSE	Niban-like protein 1	148	84765	5.65	17	9	9	6	9	0.2	0.34
	UBP14_MOUSE	Ubiquitin carboxyl-terminal hydrolase 14	148	55966	5.15	14	5	5	2	5	0.2	0.16
	SYLC_MOUSE	Leucine--tRNA ligase, cytoplasmic	147	134106	6.64	12	7	8	4	8	0.14	0.13
	SNAA_MOUSE	Alpha-soluble NSF attachment protein	147	33168	5.3	5	5	2	2	2	0.1	0.28
	GRB10_MOUSE	Growth factor receptor-bound protein 10	147	70540	9.25	12	7	4	2	4	0.1	0.13
	ESYT2_MOUSE	Extended synaptotagmin-2	146	94081	7.63	12	6	5	3	5	0.11	0.14
	H2B3A_MOUSE	Histone H2B type 3-A	145	13986	10.37	4	3	2	1	2	0.21	0.79
	EIF3A_MOUSE	Eukaryotic translation initiation factor 3 subunit A	144	161838	6.38	15	7	11	5	11	0.13	0.14
	SRPRB_MOUSE	Signal recognition particle receptor subunit beta	144	29561	9.34	5	3	3	2	3	0.16	0.32
	FUMH_MOUSE	Fumarate hydratase, mitochondrial	144	54322	9.12	14	10	5	4	5	0.25	0.47
	PSMD6_MOUSE	26S proteasome non-ATPase regulatory subunit 6	144	45507	5.38	9	7	5	3	5	0.18	0.32
	TOM70_MOUSE	Mitochondrial import receptor subunit TOM70	143	67547	7.46	11	6	5	3	5	0.21	0.2
	ERP44_MOUSE	Endoplasmic reticulum resident protein 44	143	46823	5.09	13	7	5	2	5	0.23	0.19
	NB5R1_MOUSE	NADH-cytochrome b5 reductase 1	142	34113	8.97	8	5	5	2	5	0.32	0.28
	MIF_MOUSE	Macrophage migration inhibitory factor	141	12496	6.79	10	6	4	3	4	0.42	1.65
	SAP_MOUSE	Prosaposin	141	61381	5.07	9	7	3	2	3	0.13	0.31
	PCKGM_MOUSE	Phosphoenolpyruvate carboxykinase [GTP], mitochondrial	141	70482	6.92	16	6	11	6	11	0.2	0.43
	RENBP_MOUSE	N-acylglucosamine 2-epimerase	141	49739	5.69	7	5	4	4	4	0.18	0.4
	PPGB_MOUSE	Lysosomal protective protein	141	53809	5.56	9	6	4	2	4	0.12	0.17
	TCAF2_MOUSE	TRPM8 channel-associated factor 2	140	101532	6.07	7	6	4	4	4	0.08	0.18
	VMA5A_MOUSE	von Willebrand factor A domain-containing protein 5A	139	87087	6.15	4	4	2	2	2	0.04	0.1
	ERO1A_MOUSE	ERO1-like protein alpha	138	54050	6.12	13	11	4	3	4	0.14	0.26
	IPRI_MOUSE	Inositol 1,4,5-trisphosphate receptor-interacting protein	138	63197	5.49	4	2	3	1	3	0.11	0.07
	SH3K1_MOUSE	SH3 domain-containing kinase-binding protein 1	138	78122	7.15	7	4	3	1	3	0.08	0.05
	TPIS_MOUSE	Triosephosphate isomerase	136	32171	5.56	10	4	6	4	6	0.34	0.67
	ECE1_MOUSE	Endothelin-converting enzyme 1	136	87017	5.64	2	2	1	1	1	0.02	0.05
	EIF3C_MOUSE	Eukaryotic translation initiation factor 3 subunit C	136	105465	5.55	11	5	4	2	4	0.08	0.08
	TCTP_MOUSE	Translationally-controlled tumor protein	136	19450	4.76	9	6	6	3	6	0.41	0.89
	PCNA_MOUSE	Proliferating cell nuclear antigen	136	28766	4.66	5	4	3	2	3	0.35	0.33
	C1TM_MOUSE	Monofunctional C1-tetrahydrofolate synthase, mitochondrial	135	105662	6.58	9	5	7	3	7	0.15	0.13
	DLDH_MOUSE	Dihydrolipoyl dehydrogenase, mitochondrial	134	54238	7.99	10	7	5	4	5	0.22	0.36
	TENA_MOUSE	Tenascin	134	231659	4.77	15	9	8	4	8	0.1	0.08
	DNJB4_MOUSE	DnaJ homolog subfamily B member 4	133	37758	8.7	3	2	2	1	2	0.14	0.12
	CO1A1_MOUSE	Collagen alpha-1(I) chain	132	137948	5.65	19	9	8	4	6	0.11	0.16
	CATZ_MOUSE	Cathepsin Z	132	33974	6.13	5	5	1	1	1	0.12	0.28
	TOM40_MOUSE	Mitochondrial import receptor subunit TOM40 homolog	131	37871	7.64	15	8	6	4	6	0.37	0.55
	PCBP2_MOUSE	Poly(rC)-binding protein 2	131	38197	6.33	14	4	6	3	5	0.3	0.39
	PTGR1_MOUSE	Prostaglandin reductase 1	129	35537	8.09	8	4	5	2	5	0.22	0.26
	TPST2_MOUSE	Protein-tyrosine sulfotransferase 2	130	42040	9.43	4	3	2	1	2	0.14	0.1
	CSN9_MOUSE	COP9 signalosome complex subunit 9	130	6193	3.6	3	3	1	1	1	0.35	0.89
	SAMH1_MOUSE	Deoxynucleoside triphosphate triphosphohydrolase SAMHD1	129	75845	8.15	16	6	8	3	8	0.24	0.18
	NDUS3_MOUSE	NADH dehydrogenase [ubiquinone] iron-sulfur protein 3, mitochondrial	128	30131	6.67	16	8	5	3	5	0.28	0.51
	PTGIS_MOUSE	Prostacyclin synthase	128	57011	6.26	20	7	11	6	11	0.43	0.55
	CISD1_MOUSE	CDGSH iron-sulfur domain-containing protein 1	126	12089	9.17	5	5	1	1	1	0.2	0.4
	PAI1_MOUSE	Plasminogen activator inhibitor 1	126	45141	6.17	5	3	4	2	4	0.15	0.2
	MPCP_MOUSE	Phosphate carrier protein, mitochondrial	126	39606	9.36	3	2	3	2	3	0.22	0.23
	aProtein score is calculated from the score of the peptide attributed to the protein.
	bpI is (Predicted) isoelectric point.
	cNumber of matches is spectrum number matched to protein#1.
	dNumber of significant matches is spectrum number that matches protein and exceeds the identification criteria.
	eNumber of sequences is number of peptides matched to protein#2.
	fNumber of significant sequences is number of peptides exceeding the identification criteria matched to proteins.
	gNumber of unique sequences is a unique#3 number of peptides matched to proteins.
	hSequence coverage is the ratio of the total number of matched peptide residues to the total length of the protein.
	iExponentially Modified Protein Abundance Index (http://www.matrixscience.com/help/quant_empai_help.html).
	Supplementary Table 2. Cont 3.
	UniProt/SWISS-			Protein		Num. of	Num. of significant	Num. of	Num. of significant	Num. of unique	Sequence
	PROT ID	Description	Protein scorea	mass (kDa)	pIb	matchesc	matchesd	sequencese	sequencesf	sequencesg	coverageh	emPAIi
	BROX_MOUSE	BRO1 domain-containing protein BROX	125	46172	7.59	7	5	3	2	3	0.18	0.2
	GDIR1_MOUSE	Rho GDP-dissociation inhibitor 1	125	23393	5.12	16	9	6	5	6	0.31	1.42
	AIMP2_MOUSE	Aminoacyl tRNA synthase complex-interacting multifunctional protein 2	125	35355	7.7	6	5	2	2	2	0.15	0.26
	FA98B_MOUSE	Protein FAM98B	125	45321	8.77	10	8	3	2	3	0.14	0.2
	PSD12_MOUSE	26S proteasome non-ATPase regulatory subunit 12	124	52861	6.66	10	7	6	4	6	0.2	0.37
	LETM1_MOUSE	Mitochondrial proton/calcium exchanger protein	123	82937	6.16	7	5	3	1	3	0.09	0.05
	UMPS_MOUSE	Uridine 5'-monophosphate synthase	122	52259	6.17	9	5	5	4	5	0.19	0.38
	SYPL1_MOUSE	Synaptophysin-like protein 1	121	28881	9.01	4	4	1	1	1	0.07	0.15
	AACS_MOUSE	Acetoacetyl-CoA synthetase	121	75152	6.25	8	4	5	3	5	0.1	0.25
	SP16H_MOUSE	FACT complex subunit SPT16	120	119749	5.5	7	5	5	3	5	0.08	0.11
	PRDX2_MOUSE	Peroxiredoxin-2	120	21765	5.2	6	3	4	2	4	0.36	0.46
	PSB4_MOUSE	Proteasome subunit beta type-4	119	29097	5.47	3	2	3	2	3	0.2	0.33
	CELF1_MOUSE	CUGBP Elav-like family member 1	119	52074	8.7	3	3	1	1	1	0.03	0.08
	CO5A1_MOUSE	Collagen alpha-1(V) chain	119	183564	4.86	10	6	7	3	7	0.1	0.07
	HYOU1_MOUSE	Hypoxia up-regulated protein 1	118	111112	5.12	12	5	8	3	8	0.18	0.16
	ERF3A_MOUSE	Eukaryotic peptide chain release factor GTP-binding subunit ERF3A	117	68582	5.12	16	5	7	3	7	0.14	0.2
	SYSC_MOUSE	Serine--tRNA ligase, cytoplasmic	117	58352	5.95	12	5	7	4	7	0.25	0.33
	AT1A1_MOUSE	Sodium/potassium-transporting ATPase subunit alpha-1	117	112910	5.3	10	6	5	4	5	0.11	0.16
	GLCM_MOUSE	Glucosylceramidase	117	57585	7.64	13	10	7	5	7	0.36	0.44
	SC22B_MOUSE	Vesicle-trafficking protein SEC22b	116	24725	8.67	9	6	4	2	4	0.35	0.4
	UN45A_MOUSE	Protein unc-45 homolog A	115	103382	6.01	5	4	3	2	3	0.06	0.08
	SCFD1_MOUSE	Sec1 family domain-containing protein 1	115	72277	5.98	9	3	5	2	5	0.17	0.12
	ODR4_MOUSE	Protein odr-4 homolog	115	49966	5.79	4	3	2	1	2	0.14	0.18
	KLC1_MOUSE	Kinesin light chain 1	115	61412	5.5	9	6	5	3	5	0.13	0.23
	FINC_MOUSE	Fibronectin	114	272368	5.39	30	8	17	5	17	0.13	0.08
	CATL1_MOUSE	Cathepsin L1	113	37523	6.37	6	6	3	3	3	0.22	0.39
	HMGB2_MOUSE	High mobility group protein B2	49	24147	6.88	3	3	2	2	1	0.13	0.41
	NP1L4_MOUSE	Nucleosome assembly protein 1-like 4	113	42653	4.56	11	5	6	3	4	0.25	0.34
	LMF2_MOUSE	Lipase maturation factor 2	112	79947	9.99	11	9	4	3	4	0.13	0.17
	RIR1_MOUSE	Ribonucleoside-diphosphate reductase large subunit	112	90153	6.27	12	5	8	3	8	0.22	0.15
	AR6P1_MOUSE	ADP-ribosylation factor-like protein 6-interacting protein 1	111	23421	9.38	3	3	1	1	1	0.14	0.19
	TPP1_MOUSE	Tripeptidyl-peptidase 1	111	61304	6.1	4	2	3	2	3	0.18	0.15
	NDUS1_MOUSE	NADH-ubiquinone oxidoreductase 75 kDa subunit, mitochondrial	111	79726	5.51	3	2	1	1	1	0.04	0.05
	NRDC_MOUSE	Nardilysin	111	132808	4.77	12	7	7	3	7	0.13	0.1
	SYRC_MOUSE	Arginine--tRNA ligase, cytoplasmic	111	75625	7.48	18	6	12	4	12	0.22	0.25
	EFGM_MOUSE	Elongation factor G, mitochondrial	110	83496	6.48	4	2	3	1	3	0.12	0.11
	TFR1_MOUSE	Transferrin receptor protein 1	110	85677	6.13	9	4	7	3	7	0.15	0.16
	PLXB2_MOUSE	Plexin-B2	110	206099	5.58	6	3	4	2	4	0.04	0.04
	SAE1_MOUSE	SUMO-activating enzyme subunit 1	110	38596	5.24	9	5	3	2	3	0.17	0.24
	PSA_MOUSE	Puromycin-sensitive aminopeptidase	109	103260	5.61	11	7	7	5	7	0.2	0.22
	ASNS_MOUSE	Asparagine synthetase [glutamine-hydrolyzing]	109	64241	6.12	24	7	10	5	5	0.32	0.48
	CO6A1_MOUSE	Collagen alpha-1(VI) chain	109	108422	5.2	5	2	4	1	4	0.11	0.04
	AK1A1_MOUSE	Alcohol dehydrogenase [NADP(+)]	109	36564	6.9	6	2	5	1	5	0.26	0.12
	PYR1_MOUSE	CAD protein	109	243084	6	15	5	10	4	10	0.09	0.07
	G6PC3_MOUSE	Glucose-6-phosphatase 3	109	38756	8.42	4	4	2	2	2	0.1	0.24
	AT5F1_MOUSE	ATP synthase F(0) complex subunit B1, mitochondrial	108	28930	9.11	7	3	5	2	5	0.27	0.54
	ITA5_MOUSE	Integrin alpha-5	108	114971	5.65	9	5	7	3	7	0.11	0.16
	SYTC_MOUSE	Threonine--tRNA ligase, cytoplasmic	107	83303	7.03	24	11	10	7	9	0.2	0.49
	PSA3_MOUSE	Proteasome subunit alpha type-3	107	28387	5.29	4	2	3	1	3	0.14	0.16
	PGH2_MOUSE	Prostaglandin G/H synthase 2	104	68969	7	8	4	5	2	5	0.15	0.13
	LONM_MOUSE	Lon protease homolog, mitochondrial	104	105776	6.15	6	3	6	3	6	0.17	0.13
	VATA_MOUSE	V-type proton ATPase catalytic subunit A	104	68283	5.42	10	5	4	3	4	0.11	0.2
	PGM1_MOUSE	Phosphoglucomutase-1	103	61380	6.14	13	11	7	5	7	0.21	0.4
	GSHB_MOUSE	Glutathione synthetase	103	52214	5.56	8	5	4	2	4	0.25	0.17
	ECM29_MOUSE	Proteasome adapter and scaffold protein ECM29	103	203573	6.68	20	5	13	3	13	0.14	0.06
	PUR2_MOUSE	Trifunctional purine biosynthetic protein adenosine-3	102	107436	6.25	7	5	5	3	5	0.14	0.12
	ACADM_MOUSE	Medium-chain specific acyl-CoA dehydrogenase, mitochondrial	102	46452	8.6	7	3	4	1	4	0.15	0.09
	HINT1_MOUSE	Histidine triad nucleotide-binding protein 1	102	13768	6.36	11	4	3	2	3	0.41	0.81
	PURA2_MOUSE	Adenylosuccinate synthetase isozyme 2	102	49990	5.98	7	3	4	2	4	0.15	0.18
	LRC59_MOUSE	Leucine-rich repeat-containing protein 59	102	34856	9.57	7	3	4	1	4	0.15	0.13
	NDUA9_MOUSE	NADH dehydrogenase [ubiquinone] 1 alpha subcomplex subunit 9, mitochondrial	102	42498	9.75	14	11	3	3	3	0.11	0.34
	MP2K4_MOUSE	Dual specificity mitogen-activated protein kinase kinase 4	101	44085	8.28	6	4	3	1	3	0.18	0.1
	TCPD_MOUSE	T-complex protein 1 subunit delta	101	58030	8.24	9	2	4	2	4	0.17	0.15
	ABRAL_MOUSE	Costars family protein ABRACL	101	9025	5.52	11	3	3	2	3	0.57	1.45
	GUAA_MOUSE	GMP synthase [glutamine-hydrolyzing]	101	76675	6.29	8	3	5	1	5	0.16	0.06
	HYEP_MOUSE	Epoxide hydrolase 1	101	52543	8.43	29	10	8	3	8	0.24	0.37
	SLIT3_MOUSE	Slit homolog 3 protein	100	167617	7.95	6	2	5	1	5	0.08	0.03
	ARPC2_MOUSE	Actin-related protein 2/3 complex subunit 2	99	34336	6.84	11	6	7	2	7	0.36	0.27
	ALD2_MOUSE	Aldose reductase-related protein 2	99	36098	5.97	7	4	4	2	4	0.22	0.26
	SERB_MOUSE	Phosphoserine phosphatase	98	25080	5.81	5	4	3	3	3	0.24	0.64
	TIGAR_MOUSE	Fructose-2,6-bisphosphatase TIGAR	98	29172	8.45	2	2	1	1	1	0.05	0.15
	RL7_MOUSE	60S ribosomal protein L7	98	31400	10.89	8	4	6	2	6	0.26	0.3
	PEBP1_MOUSE	Phosphatidylethanolamine-binding protein 1	98	20817	5.19	17	4	5	2	5	0.39	0.48
	GSTM1_MOUSE	Glutathione S-transferase Mu 1	96	25953	7.71	11	5	5	2	4	0.34	0.38
	GSTM2_MOUSE	Glutathione S-transferase Mu 2	58	25700	6.9	9	4	4	2	3	0.23	0.38
	UGPA_MOUSE	UTP--glucose-1-phosphate uridylyltransferase	95	56944	7.18	10	5	5	2	5	0.2	0.16
	EIF2A_MOUSE	Eukaryotic translation initiation factor 2A	95	64363	9.04	6	3	4	2	4	0.12	0.14
	RRAS_MOUSE	Ras-related protein R-Ras	95	23749	6.32	5	3	2	1	2	0.13	0.42
	DOCK7_MOUSE	Dedicator of cytokinesis protein 7	95	241286	6.25	10	4	6	3	6	0.06	0.05
	IPO9_MOUSE	Importin-9	94	115978	4.71	12	5	10	4	10	0.23	0.16
	AL7A1_MOUSE	Alpha-aminoadipic semialdehyde dehydrogenase	94	58824	7.16	4	2	2	1	2	0.11	0.07
	RL6_MOUSE	60S ribosomal protein L6	93	33489	10.69	13	6	6	3	6	0.2	0.45
	CPNE3_MOUSE	Copine-3	93	59547	5.52	7	4	4	2	4	0.17	0.15
	SYVC_MOUSE	Valine--tRNA ligase	92	140127	7.9	15	6	8	4	8	0.15	0.13
	MPP5_MOUSE	MAGUK p55 subfamily member 5	92	77182	5.74	3	2	2	1	2	0.07	0.11
	RWDD1_MOUSE	RWD domain-containing protein 1	92	27768	4.18	6	4	4	2	4	0.35	0.35
	CDK1_MOUSE	Cyclin-dependent kinase 1	92	34085	8.39	12	7	7	4	7	0.34	0.63
	COX7C_MOUSE	Cytochrome c oxidase subunit 7C, mitochondrial	92	7328	11	2	2	1	1	1	0.33	0.72
	CP20A_MOUSE	Cytochrome P450 20A1	92	52116	6.48	8	5	4	2	4	0.2	0.27
	ASAH1_MOUSE	Acid ceramidase	91	44641	8.68	5	2	5	2	5	0.31	0.21
	HSPB1_MOUSE	Heat shock protein beta-1	90	23000	6.12	16	8	4	3	4	0.36	1.05
	SPEE_MOUSE	Spermidine synthase	90	33973	5.31	9	2	5	2	5	0.43	0.28
	NOP16_MOUSE	Nucleolar protein 16	90	21126	9.91	6	2	3	1	3	0.24	0.22
	AOFA_MOUSE	Amine oxidase [flavin-containing] A	89	59564	7.9	5	4	4	3	4	0.11	0.23
	S10A4_MOUSE	Protein S100-A4	89	11714	5.23	9	5	4	2	4	0.34	1
	TBCA_MOUSE	Tubulin-specific chaperone A	89	12750	5.24	5	3	2	1	2	0.24	0.89
	IPYR_MOUSE	Inorganic pyrophosphatase	89	32646	5.37	13	7	5	3	5	0.29	0.46
	C43BP_MOUSE	Collagen type IV alpha-3-binding protein	88	71067	5.27	3	2	2	1	2	0.12	0.06
	4F2_MOUSE	4F2 cell-surface antigen heavy chain	88	58300	5.62	11	4	7	3	7	0.26	0.24
	TCPG_MOUSE	T-complex protein 1 subunit gamma	87	60591	6.28	5	4	4	3	4	0.16	0.23
	aProtein score is calculated from the score of the peptide attributed to the protein.
	bpI is (Predicted) isoelectric point.
	cNumber of matches is spectrum number matched to protein#1.
	dNumber of significant matches is spectrum number that matches protein and exceeds the identification criteria.
	eNumber of sequences is number of peptides matched to protein#2.
	fNumber of significant sequences is number of peptides exceeding the identification criteria matched to proteins.
	gNumber of unique sequences is a unique#3 number of peptides matched to proteins.
	hSequence coverage is the ratio of the total number of matched peptide residues to the total length of the protein.
	iExponentially Modified Protein Abundance Index (http://www.matrixscience.com/help/quant_empai_help.html).
	Supplementary Table 2. Cont 4.
	UniProt/SWISS-			Protein		Num. of	Num. of significant	Num. of	Num. of significant	Num. of unique	Sequence
	PROT ID	Description	Protein scorea	mass (kDa)	pIb	matchesc	matchesd	sequencese	sequencesf	sequencesg	coverageh	emPAIi
	XPP1_MOUSE	Xaa-Pro aminopeptidase 1	87	69547	5.33	13	3	6	2	6	0.2	0.2
	HCDH_MOUSE	Hydroxyacyl-coenzyme A dehydrogenase, mitochondrial	86	34442	8.76	2	2	2	2	2	0.17	0.27
	LKHA4_MOUSE	Leukotriene A-4 hydrolase	86	69007	5.98	13	4	9	4	9	0.23	0.27
	TXND5_MOUSE	Thioredoxin domain-containing protein 5	85	46386	5.51	8	5	5	5	5	0.17	0.57
	NDKA_MOUSE	Nucleoside diphosphate kinase A	85	17197	6.84	24	8	7	2	5	0.53	1.05
	LPPRC_MOUSE	Leucine-rich PPR motif-containing protein, mitochondrial	84	156516	6.42	12	5	9	4	9	0.14	0.11
	TOIP1_MOUSE	Torsin-1A-interacting protein 1	84	66740	6.58	3	2	2	1	2	0.04	0.06
	IF4B_MOUSE	Eukaryotic translation initiation factor 4B	84	68799	5.47	5	3	3	1	3	0.08	0.06
	PRDX5_MOUSE	Peroxiredoxin-5, mitochondrial	84	21884	9.1	10	1	6	1	6	0.37	0.21
	DHC24_MOUSE	Delta(24)-sterol reductase	84	60073	8.42	4	2	3	1	3	0.1	0.07
	ROA0_MOUSE	Heterogeneous nuclear ribonucleoprotein A0	84	30512	9.35	5	3	4	3	4	0.2	0.5
	DDRGK_MOUSE	DDRGK domain-containing protein 1	83	35956	5.32	5	3	2	1	2	0.13	0.12
	TM9S2_MOUSE	Transmembrane 9 superfamily member 2	83	75280	7.21	8	6	4	3	4	0.16	0.25
	PGH1_MOUSE	Prostaglandin G/H synthase 1	82	68998	6.36	9	4	4	3	4	0.14	0.2
	LG3BP_MOUSE	Galectin-3-binding protein	83	64450	5	3	1	3	1	3	0.13	0.07
	TB182_MOUSE	182 kDa tankyrase-1-binding protein	82	181714	4.8	4	1	4	1	4	0.05	0.02
	SEC13_MOUSE	Protein SEC13 homolog	82	35543	5.15	9	3	4	3	4	0.19	0.42
	LCAP_MOUSE	Leucyl-cystinyl aminopeptidase	81	117229	5.62	6	4	4	3	4	0.07	0.11
	CD9_MOUSE	CD9 antigen	81	25241	6.88	6	6	1	1	1	0.11	0.18
	OSBP1_MOUSE	Oxysterol-binding protein 1	81	88741	6.78	5	2	4	1	4	0.11	0.05
	NDUAA_MOUSE	NADH dehydrogenase [ubiquinone] 1 alpha subcomplex subunit 10, mitochondrial	81	40578	7.63	4	3	4	3	4	0.17	0.36
	PALLD_MOUSE	Palladin	81	152037	5.87	9	4	6	3	6	0.07	0.09
	PAPS1_MOUSE	Bifunctional 3'-phosphoadenosine 5'-phosphosulfate synthase 1	72	70749	6.31	10	2	7	2	7	0.21	0.13
	A16A1_MOUSE	Aldehyde dehydrogenase family 16 member A1	80	84703	5.9	6	3	4	2	4	0.08	0.1
	ALDR_MOUSE	Aldose reductase	80	35709	6.71	4	1	3	1	3	0.19	0.12
	NUCB2_MOUSE	Nucleobindin-2	79	50273	5.05	10	4	4	1	4	0.21	0.09
	COPD_MOUSE	Coatomer subunit delta	79	57193	5.89	10	4	6	3	6	0.18	0.24
	EXOC1_MOUSE	Exocyst complex component 1	79	101825	6.09	10	4	5	1	5	0.07	0.04
	PRDX1_MOUSE	Peroxiredoxin-1	79	22162	8.26	21	5	9	3	7	0.45	0.75
	TF_MOUSE	Tissue factor	78	32914	9.4	4	3	2	2	2	0.12	0.29
	MCM3_MOUSE	DNA replication licensing factor MCM3	78	91489	5.36	2	1	2	1	2	0.03	0.05
	MAP4_MOUSE	Microtubule-associated protein 4	78	117357	4.9	3	2	3	2	3	0.05	0.07
	ACADV_MOUSE	Very long-chain specific acyl-CoA dehydrogenase, mitochondrial	78	70831	8.91	10	2	9	1	9	0.25	0.06
	TGFI1_MOUSE	Transforming growth factor beta-1-induced transcript 1 protein	78	50068	6.28	4	4	3	3	3	0.15	0.28
	NACAM_MOUSE	Nascent polypeptide-associated complex subunit alpha, muscle-specific form	78	220364	9.39	8	4	6	2	6	0.05	0.04
	GPDM_MOUSE	Glycerol-3-phosphate dehydrogenase, mitochondrial	78	80902	6.17	11	5	6	3	6	0.13	0.17
	PDLI5_MOUSE	PDZ and LIM domain protein 5	77	63259	8.61	15	6	8	4	8	0.23	0.3
	SFPQ_MOUSE	Splicing factor, proline- and glutamine-rich	77	75394	9.45	8	3	5	2	5	0.15	0.12
	NB5R3_MOUSE	NADH-cytochrome b5 reductase 3	77	34106	8.55	14	5	5	3	5	0.38	0.63
	NAGK_MOUSE	N-acetyl-D-glucosamine kinase	77	37245	5.43	5	2	4	2	4	0.24	0.25
	S23IP_MOUSE	SEC23-interacting protein	76	110711	5.63	8	5	5	3	5	0.12	0.12
	DNMT1_MOUSE	DNA (cytosine-5)-methyltransferase 1	76	183074	7.92	7	5	5	3	5	0.05	0.07
	MYO1D_MOUSE	Unconventional myosin-Id	76	116007	9.45	9	5	6	2	6	0.08	0.07
	DHX9_MOUSE	ATP-dependent RNA helicase A	76	149381	6.39	8	4	4	2	4	0.03	0.06
	UD17C_MOUSE	UDP-glucuronosyltransferase 1-7C	76	59719	8.64	18	3	9	3	9	0.38	0.23
	IDI1_MOUSE	Isopentenyl-diphosphate Delta-isomerase 1	75	26272	5.79	12	5	5	3	5	0.29	0.6
	MIC60_MOUSE	MICOS complex subunit Mic60	75	83848	6.18	13	4	7	3	7	0.17	0.16
	CH10_MOUSE	10 kDa heat shock protein, mitochondrial	75	10956	7.93	8	2	4	2	4	0.32	1.09
	TRI16_MOUSE	Tripartite motif-containing protein 16	74	62903	5.57	4	1	3	1	3	0.1	0.07
	CLIC1_MOUSE	Chloride intracellular channel protein 1	74	26996	5.09	9	5	3	2	3	0.14	0.58
	COMT_MOUSE	Catechol O-methyltransferase	74	29467	5.52	10	5	4	3	4	0.27	0.53
	NUP85_MOUSE	Nuclear pore complex protein Nup85	74	74728	5.37	7	2	4	1	4	0.11	0.06
	RTN4_MOUSE	Reticulon-4	74	126535	4.47	5	2	3	1	3	0.05	0.03
	AP1M1_MOUSE	AP-1 complex subunit mu-1	73	48512	6.82	4	4	3	3	3	0.13	0.29
	ALG2_MOUSE	Alpha-1,3/1,6-mannosyltransferase ALG2	73	47374	8.2	1	1	1	1	1	0.04	0.09
	CX6B1_MOUSE	Cytochrome c oxidase subunit 6B1	73	10065	8.96	5	4	2	2	2	0.29	1.23
	NQO1_MOUSE	NAD(P)H dehydrogenase [quinone] 1	73	30940	8.74	7	3	4	2	4	0.4	0.31
	CKAP5_MOUSE	Cytoskeleton-associated protein 5	73	225492	8.17	12	3	8	2	8	0.11	0.04
	ADPRH_MOUSE	[Protein ADP-ribosylarginine] hydrolase	73	40042	5.46	14	6	3	2	3	0.2	0.37
	T126A_MOUSE	Transmembrane protein 126A	73	21526	9.45	4	3	2	2	2	0.26	0.47
	SCOT1_MOUSE	Succinyl-CoA:3-ketoacid coenzyme A transferase 1, mitochondrial	73	55953	8.73	16	8	6	6	6	0.19	0.56
	NU4M_MOUSE	NADH-ubiquinone oxidoreductase chain 4	72	51847	9.42	4	2	2	1	2	0.08	0.08
	EIF3I_MOUSE	Eukaryotic translation initiation factor 3 subunit I	72	36438	5.38	11	5	6	3	6	0.36	0.41
	ARP10_MOUSE	Actin-related protein 10	72	46178	7.54	5	3	4	2	4	0.12	0.2
	GLU2B_MOUSE	Glucosidase 2 subunit beta	72	58756	4.41	6	3	2	1	2	0.13	0.15
	ATLA3_MOUSE	Atlastin-3	71	60537	5.73	10	6	5	3	5	0.17	0.23
	IMA1_MOUSE	Importin subunit alpha-1	71	57892	5.49	7	4	3	3	3	0.13	0.24
	EIF3L_MOUSE	Eukaryotic translation initiation factor 3 subunit L	71	66570	6.01	8	3	7	2	7	0.21	0.13
	NU5M_MOUSE	NADH-ubiquinone oxidoreductase chain 5	70	68429	9.15	1	1	1	1	1	0.02	0.06
	KTN1_MOUSE	Kinectin	70	152498	5.67	10	4	7	3	7	0.1	0.09
	SAE2_MOUSE	SUMO-activating enzyme subunit 2	70	70525	5.09	10	5	6	3	6	0.24	0.19
	WASC4_MOUSE	WASH complex subunit 4	70	136283	6.99	6	2	3	1	3	0.06	0.03
	CO1A2_MOUSE	Collagen alpha-2(I) chain	70	129478	9.27	12	3	5	2	5	0.1	0.07
	DDX6_MOUSE	Probable ATP-dependent RNA helicase DDX6	69	54157	8.85	6	1	5	1	5	0.19	0.08
	LARP1_MOUSE	La-related protein 1	69	121050	8.87	7	4	6	3	6	0.09	0.11
	LIMA1_MOUSE	LIM domain and actin-binding protein 1	69	84008	6.18	5	3	3	1	3	0.05	0.05
	LMNA_MOUSE	Prelamin-A/C	69	74193	6.54	12	2	10	2	10	0.2	0.12
	SGPL1_MOUSE	Sphingosine-1-phosphate lyase 1	69	63636	9.2	6	3	4	2	4	0.15	0.14
	ARHG2_MOUSE	Rho guanine nucleotide exchange factor 2	69	111905	6.89	10	1	7	1	7	0.17	0.04
	RISC_MOUSE	Retinoid-inducible serine carboxypeptidase	67	50932	5.48	6	5	2	2	2	0.06	0.18
	HCD2_MOUSE	3-hydroxyacyl-CoA dehydrogenase type-2	68	27402	8.53	5	3	3	3	3	0.21	0.57
	GCP60_MOUSE	Golgi resident protein GCP60	68	60144	5.07	3	2	1	1	1	0.04	0.07
	TADBP_MOUSE	TAR DNA-binding protein 43	68	44519	6.26	4	3	3	2	3	0.15	0.21
	IMPA1_MOUSE	Inositol monophosphatase 1	68	30416	5.08	4	3	3	2	3	0.15	0.31
	EI3JA_MOUSE	Eukaryotic translation initiation factor 3 subunit J-A	68	29326	4.69	2	2	2	2	2	0.1	0.33
	B2MG_MOUSE	Beta-2-microglobulin	67	13770	8.55	2	2	1	1	1	0.19	0.35
	PEX19_MOUSE	Peroxisomal biogenesis factor 19	67	32713	4.26	2	2	1	1	1	0.1	0.14
	PIPNA_MOUSE	Phosphatidylinositol transfer protein alpha isoform	67	31873	5.97	5	4	2	2	2	0.07	0.3
	ADAS_MOUSE	Alkyldihydroxyacetonephosphate synthase, peroxisomal	67	71638	7.25	8	3	6	2	6	0.22	0.12
	VPS25_MOUSE	Vacuolar protein-sorting-associated protein 25	66	20735	5.97	3	3	3	3	3	0.36	0.81
	CUL5_MOUSE	Cullin-5	66	90916	7.86	12	4	5	2	5	0.12	0.1
	SWP70_MOUSE	Switch-associated protein 70	66	68953	5.78	12	5	6	3	6	0.16	0.2
	CPT1A_MOUSE	Carnitine O-palmitoyltransferase 1, liver isoform	66	88195	8.83	2	1	2	1	2	0.08	0.05
	MVD1_MOUSE	Diphosphomevalonate decarboxylase	65	44044	5.89	4	2	3	2	3	0.2	0.21
	NDUA4_MOUSE	Cytochrome c oxidase subunit NDUFA4	65	9321	9.52	3	2	2	1	2	0.46	0.54
	SCPDL_MOUSE	Saccharopine dehydrogenase-like oxidoreductase	64	47099	8.86	2	2	1	1	1	0.07	0.09
	PSME1_MOUSE	Proteasome activator complex subunit 1	64	28655	5.73	6	3	3	2	3	0.22	0.34
	ORN_MOUSE	Oligoribonuclease, mitochondrial	64	26722	6.67	3	2	3	2	3	0.19	0.36
	ACADL_MOUSE	Long-chain specific acyl-CoA dehydrogenase, mitochondrial	64	47877	8.53	4	2	4	2	4	0.17	0.19
	CUL4B_MOUSE	Cullin-4B	64	110630	8.56	9	2	5	1	5	0.1	0.04
	aProtein score is calculated from the score of the peptide attributed to the protein.
	bpI is (Predicted) isoelectric point.
	cNumber of matches is spectrum number matched to protein#1.
	dNumber of significant matches is spectrum number that matches protein and exceeds the identification criteria.
	eNumber of sequences is number of peptides matched to protein#2.
	fNumber of significant sequences is number of peptides exceeding the identification criteria matched to proteins.
	gNumber of unique sequences is a unique#3 number of peptides matched to proteins.
	hSequence coverage is the ratio of the total number of matched peptide residues to the total length of the protein.
	iExponentially Modified Protein Abundance Index (http://www.matrixscience.com/help/quant_empai_help.html).
	Supplementary Table 2. Cont 5.
	UniProt/SWISS-			Protein		Num. of	Num. of significant	Num. of	Num. of significant	Num. of unique	Sequence
	PROT ID	Description	Protein scorea	mass (kDa)	pIb	matchesc	matchesd	sequencese	sequencesf	sequencesg	coverageh	emPAIi
	HEAT3_MOUSE	HEAT repeat-containing protein 3	64	74258	4.91	4	2	2	1	2	0.05	0.06
	SCRB2_MOUSE	Lysosome membrane protein 2	64	54009	4.99	11	3	6	2	6	0.23	0.17
	PDCL3_MOUSE	Phosducin-like protein 3	63	27564	4.66	6	3	4	2	4	0.35	0.35
	VMP1_MOUSE	Vacuole membrane protein 1	63	45931	6.47	3	2	1	1	1	0.07	0.09
	ATP5I_MOUSE	ATP synthase subunit e, mitochondrial	63	8230	9.34	4	3	2	2	2	0.3	1.66
	SERA_MOUSE	D-3-phosphoglycerate dehydrogenase	63	56549	6.12	5	2	5	2	5	0.18	0.16
	PMM2_MOUSE	Phosphomannomutase 2	63	27639	6.01	2	2	1	1	1	0.11	0.16
	C1QBP_MOUSE	Complement component 1 Q subcomponent-binding protein, mitochondrial	63	30994	4.82	10	5	4	3	4	0.35	0.49
	BIEA_MOUSE	Biliverdin reductase A	63	33504	6.53	4	3	2	1	2	0.15	0.13
	HS105_MOUSE	Heat shock protein 105 kDa	62	96346	5.39	7	4	5	2	5	0.14	0.09
	ACDSB_MOUSE	Short/branched chain specific acyl-CoA dehydrogenase, mitochondrial	62	47843	8	5	2	3	2	3	0.16	0.19
	NOMO1_MOUSE	Nodal modulator 1	62	133336	5.75	7	2	6	2	6	0.12	0.06
	ABCF1_MOUSE	ATP-binding cassette sub-family F member 1	59	94887	6.15	3	2	2	2	2	0.05	0.09
	WDR12_MOUSE	Ribosome biogenesis protein WDR12	61	47317	5.36	4	3	2	1	2	0.14	0.09
	MINP1_MOUSE	Multiple inositol polyphosphate phosphatase 1	61	54503	7.21	3	1	2	1	2	0.1	0.08
	HSBP1_MOUSE	Heat shock factor-binding protein 1	61	8605	4.11	4	3	2	1	2	0.66	0.59
	IDHC_MOUSE	Isocitrate dehydrogenase [NADP] cytoplasmic	60	46644	6.73	7	2	6	1	6	0.19	0.09
	RBBP9_MOUSE	Putative hydrolase RBBP9	60	20898	5.64	5	3	2	1	2	0.21	0.22
	FBLN2_MOUSE	Fibulin-2	60	131746	4.58	5	2	4	1	4	0.09	0.03
	NDUS5_MOUSE	NADH dehydrogenase [ubiquinone] iron-sulfur protein 5	60	12639	9.1	1	1	1	1	1	0.11	0.38
	PPIB_MOUSE	Peptidyl-prolyl cis-trans isomerase B	59	23699	9.56	5	1	4	1	4	0.23	0.19
	STOM_MOUSE	Erythrocyte band 7 integral membrane protein	59	31355	6.45	4	2	3	1	3	0.27	0.14
	MPRI_MOUSE	Cation-independent mannose-6-phosphate receptor	59	273639	5.47	4	1	4	1	4	0.03	0.02
	NXN_MOUSE	Nucleoredoxin	59	48314	4.84	6	3	3	2	3	0.14	0.19
	NU155_MOUSE	Nuclear pore complex protein Nup155	59	155019	5.77	12	5	6	3	6	0.08	0.08
	CSN1_MOUSE	COP9 signalosome complex subunit 1	59	53408	6.4	7	2	5	1	5	0.25	0.08
	IVD_MOUSE	Isovaleryl-CoA dehydrogenase, mitochondrial	59	46296	8.53	4	1	4	1	4	0.28	0.09
	CO4A2_MOUSE	Collagen alpha-2(IV) chain	59	167220	8.75	5	2	4	1	4	0.08	0.05
	PSMD5_MOUSE	26S proteasome non-ATPase regulatory subunit 5	59	55937	5.13	4	2	4	2	4	0.22	0.16
	RRBP1_MOUSE	Ribosome-binding protein 1	58	172776	9.35	8	2	6	2	6	0.06	0.05
	PRRC1_MOUSE	Protein PRRC1	57	46268	5.62	7	2	4	1	4	0.14	0.09
	PFKAP_MOUSE	ATP-dependent 6-phosphofructokinase, platelet type	57	85400	6.73	13	2	7	2	7	0.22	0.1
	UBR4_MOUSE	E3 ubiquitin-protein ligase UBR4	57	571927	5.72	18	2	14	2	14	0.06	0.01
	EMC3_MOUSE	ER membrane protein complex subunit 3	57	29960	6.33	3	3	1	1	1	0.1	0.15
	LYOX_MOUSE	Protein-lysine 6-oxidase	57	46671	8.73	4	3	2	1	2	0.14	0.09
	ATP5H_MOUSE	ATP synthase subunit d, mitochondrial	57	18738	5.52	4	3	3	2	3	0.32	0.55
	STIP1_MOUSE	Stress-induced-phosphoprotein 1	57	62542	6.4	12	6	5	4	5	0.15	0.31
	IF2P_MOUSE	Eukaryotic translation initiation factor 5B	57	137532	5.47	12	3	8	1	8	0.14	0.03
	COX6C_MOUSE	Cytochrome c oxidase subunit 6C	57	8464	10.13	2	2	1	1	1	0.24	0.61
	PON3_MOUSE	Serum paraoxonase/lactonase 3	56	39326	5.44	5	3	1	1	1	0.05	0.24
	MON2_MOUSE	Protein MON2 homolog	56	188958	5.77	4	2	3	1	3	0.03	0.02
	AN32B_MOUSE	Acidic leucine-rich nuclear phosphoprotein 32 family member B	56	31060	3.89	1	1	1	1	1	0.04	0.14
	STAM2_MOUSE	Signal transducing adapter molecule 2	56	57419	4.94	3	2	1	1	1	0.04	0.08
	GALK1_MOUSE	Galactokinase	56	42268	5.17	8	4	5	3	5	0.25	0.34
	NLTP_MOUSE	Non-specific lipid-transfer protein	55	59088	7.16	1	1	1	1	1	0.07	0.07
	NDUS4_MOUSE	NADH dehydrogenase [ubiquinone] iron-sulfur protein 4, mitochondrial	55	19772	10	4	2	2	1	2	0.2	0.23
	SMRC2_MOUSE	SWI/SNF complex subunit SMARCC2	55	132522	5.41	4	2	2	2	2	0.04	0.07
	DJC10_MOUSE	DnaJ homolog subfamily C member 10	55	90525	6.53	9	4	6	4	6	0.13	0.2
	MMS19_MOUSE	MMS19 nucleotide excision repair protein homolog	55	113017	5.81	7	3	6	2	6	0.12	0.08
	XPO5_MOUSE	Exportin-5	55	136883	5.57	15	4	11	3	11	0.14	0.1
	SYWC_MOUSE	Tryptophan--tRNA ligase, cytoplasmic	55	54323	6.44	5	3	3	1	3	0.11	0.08
	DECR_MOUSE	2,4-dienoyl-CoA reductase, mitochondrial	55	36191	9.1	2	1	2	1	2	0.19	0.12
	FIS1_MOUSE	Mitochondrial fission 1 protein	54	16998	8.56	3	1	3	1	3	0.32	0.27
	THTM_MOUSE	3-mercaptopyruvate sulfurtransferase	54	33077	6	2	2	1	1	1	0.05	0.13
	RIPR1_MOUSE	Rho family-interacting cell polarization regulator 1	54	132270	5.59	4	3	2	1	2	0.02	0.03
	RL18_MOUSE	60S ribosomal protein L18	54	21631	11.79	2	1	2	1	2	0.1	0.21
	MVP_MOUSE	Major vault protein	54	95865	5.43	7	3	3	3	3	0.09	0.14
	MP2K3_MOUSE	Dual specificity mitogen-activated protein kinase kinase 3	54	39271	7.05	5	3	3	1	3	0.12	0.11
	PPME1_MOUSE	Protein phosphatase methylesterase 1	54	42229	5.67	8	6	4	3	4	0.12	0.48
	EIF1_MOUSE	Eukaryotic translation initiation factor 1	54	12739	6.89	2	1	1	1	1	0.12	0.38
	TBCD_MOUSE	Tubulin-specific chaperone D	54	133236	6.08	5	3	4	2	4	0.08	0.06
	IMA5_MOUSE	Importin subunit alpha-5	54	60144	4.93	6	2	2	1	2	0.09	0.07
	RBP2_MOUSE	E3 SUMO-protein ligase RanBP2	53	340907	5.82	13	3	8	3	8	0.06	0.04
	TWF1_MOUSE	Twinfilin-1	53	40054	6.21	4	3	4	3	4	0.21	0.37
	THIKA_MOUSE	3-ketoacyl-CoA thiolase A, peroxisomal	53	43926	8.74	2	1	2	1	2	0.09	0.1
	IF4G2_MOUSE	Eukaryotic translation initiation factor 4 gamma 2	53	102041	6.7	13	6	7	3	7	0.16	0.13
	NNRE_MOUSE	NAD(P)H-hydrate epimerase	53	30953	7.59	4	2	4	2	4	0.33	0.31
	AMPB_MOUSE	Aminopeptidase B	53	72370	5.22	11	3	7	2	7	0.2	0.12
	ICAL_MOUSE	Calpastatin	53	84871	5.37	3	1	3	1	3	0.09	0.05
	GLRX1_MOUSE	Glutaredoxin-1	53	11863	8.67	3	2	2	1	2	0.53	0.41
	LY6E_MOUSE	Lymphocyte antigen 6E	53	13791	6.67	3	2	2	1	2	0.29	0.35
	NDUBA_MOUSE	NADH dehydrogenase [ubiquinone] 1 beta subcomplex subunit 10	52	21010	8.19	3	2	3	2	3	0.23	0.48
	TRXR1_MOUSE	Thioredoxin reductase 1, cytoplasmic	52	67042	7.42	2	1	2	1	2	0.08	0.06
	MTX1_MOUSE	Metaxin-1	52	35601	5.82	4	2	3	1	3	0.16	0.12
	TES_MOUSE	Testin	52	47951	8.68	8	3	4	2	4	0.24	0.19
	FMN1_MOUSE	Formin-1	51	163479	8.8	7	3	5	1	5	0.06	0.03
	AKAP2_MOUSE	A-kinase anchor protein 2	51	98519	5.13	3	1	3	1	3	0.1	0.04
	GIPC1_MOUSE	PDZ domain-containing protein GIPC1	49	36107	5.65	4	3	3	3	3	0.2	0.41
	CX6A1_MOUSE	Cytochrome c oxidase subunit 6A1, mitochondrial	51	12344	9.97	7	2	2	1	2	0.45	0.39
	NDUA8_MOUSE	NADH dehydrogenase [ubiquinone] 1 alpha subcomplex subunit 8	51	19979	8.76	2	2	1	1	1	0.13	0.23
	ASPH_MOUSE	Aspartyl/asparaginyl beta-hydroxylase	51	82991	4.97	8	3	6	2	6	0.12	0.11
	PGPI_MOUSE	Pyroglutamyl-peptidase 1	51	22919	5.21	1	1	1	1	1	0.1	0.2
	APEH_MOUSE	Acylamino-acid-releasing enzyme	51	81529	5.36	6	2	4	1	4	0.15	0.05
	5NT3A_MOUSE	Cytosolic 5'-nucleotidase 3A	50	37228	6.21	1	1	1	1	1	0.07	0.12
	AN32A_MOUSE	Acidic leucine-rich nuclear phosphoprotein 32 family member A	50	28520	3.99	4	2	3	1	3	0.23	0.16
	SSRD_MOUSE	Translocon-associated protein subunit delta	50	18924	5.5	2	1	2	1	2	0.12	0.24
	TSPO_MOUSE	Translocator protein	50	18829	9.52	3	2	1	1	1	0.15	0.24
	CSK_MOUSE	Tyrosine-protein kinase CSK	46	50684	6.62	2	2	2	2	2	0.1	0.18
	SERC_MOUSE	Phosphoserine aminotransferase	49	40447	8.15	13	2	8	1	8	0.48	0.11
	GGCT_MOUSE	Gamma-glutamylcyclotransferase	49	21152	5.52	4	2	2	1	2	0.13	0.21
	NUP37_MOUSE	Nucleoporin Nup37	49	36708	5.67	2	1	2	1	2	0.07	0.12
	AHSA1_MOUSE	Activator of 90 kDa heat shock protein ATPase homolog 1	49	38093	5.41	5	2	4	2	4	0.25	0.24
	DEGS1_MOUSE	Sphingolipid delta(4)-desaturase DES1	49	38216	7.33	6	3	3	2	3	0.17	0.24
	ATPO_MOUSE	ATP synthase subunit O, mitochondrial	49	23349	10	5	2	3	1	3	0.18	0.19
	PWP1_MOUSE	Periodic tryptophan protein 1 homolog	49	55552	4.67	2	1	2	1	2	0.12	0.08
	SGMR1_MOUSE	Sigma non-opioid intracellular receptor 1	49	25234	5.56	2	1	2	1	2	0.22	0.18
	ECI1_MOUSE	Enoyl-CoA delta isomerase 1, mitochondrial	48	32230	9.12	1	1	1	1	1	0.08	0.14
	CKAP4_MOUSE	Cytoskeleton-associated protein 4	48	63654	5.46	18	2	9	2	9	0.22	0.14
	MFGM_MOUSE	Lactadherin	48	51208	6.1	7	3	5	1	5	0.17	0.08
	LEG3_MOUSE	Galectin-3	48	27498	8.46	5	1	4	1	4	0.19	0.16
	aProtein score is calculated from the score of the peptide attributed to the protein.
	bpI is (Predicted) isoelectric point.
	cNumber of matches is spectrum number matched to protein#1.
	dNumber of significant matches is spectrum number that matches protein and exceeds the identification criteria.
	eNumber of sequences is number of peptides matched to protein#2.
	fNumber of significant sequences is number of peptides exceeding the identification criteria matched to proteins.
	gNumber of unique sequences is a unique#3 number of peptides matched to proteins.
	hSequence coverage is the ratio of the total number of matched peptide residues to the total length of the protein.
	iExponentially Modified Protein Abundance Index (http://www.matrixscience.com/help/quant_empai_help.html).
	Supplementary Table 2. Cont 6.
	UniProt/SWISS-			Protein		Num. of	Num. of significant	Num. of	Num. of significant	Num. of unique	Sequence
	PROT ID	Description	Protein scorea	mass (kDa)	pIb	matchesc	matchesd	sequencese	sequencesf	sequencesg	coverageh	emPAIi
	DRG2_MOUSE	Developmentally-regulated GTP-binding protein 2	48	40692	9.03	5	3	2	1	2	0.16	0.11
	PSMD8_MOUSE	26S proteasome non-ATPase regulatory subunit 8	48	39905	9.61	8	2	5	2	5	0.35	0.23
	PSA1_MOUSE	Proteasome subunit alpha type-1	48	29528	6	7	4	3	3	3	0.22	0.52
	CEBPZ_MOUSE	CCAAT/enhancer-binding protein zeta	48	120187	5.53	1	1	1	1	1	0.02	0.04
	TOR1B_MOUSE	Torsin-1B	48	37794	8.12	3	1	3	1	3	0.1	0.12
	LAMB1_MOUSE	Laminin subunit beta-1	48	196961	4.82	4	2	3	2	3	0.03	0.04
	NUDC_MOUSE	Nuclear migration protein nudC	48	38334	5.17	4	2	3	1	3	0.1	0.11
	C1TC_MOUSE	C-1-tetrahydrofolate synthase, cytoplasmic	47	101136	6.7	5	2	5	2	5	0.08	0.09
	DCPS_MOUSE	m7GpppX diphosphatase	47	38964	6.02	4	3	2	2	2	0.12	0.24
	HDAC6_MOUSE	Histone deacetylase 6	47	125706	5.47	5	1	4	1	4	0.09	0.03
	DYSF_MOUSE	Dysferlin	47	237759	5.4	3	1	3	1	3	0.03	0.02
	MYO9B_MOUSE	Unconventional myosin-Ixb	47	238685	8.82	9	2	7	1	7	0.05	0.02
	TMM19_MOUSE	Transmembrane protein 19	46	36273	7.6	3	2	1	1	1	0.1	0.12
	TMM43_MOUSE	Transmembrane protein 43	46	44755	6.85	3	1	2	1	2	0.05	0.1
	CIP4_MOUSE	Cdc42-interacting protein 4	46	68447	5.66	6	2	4	1	4	0.09	0.06
	LBR_MOUSE	Lamin-B receptor	46	71395	9.43	4	2	3	1	3	0.11	0.06
	SYCC_MOUSE	Cysteine--tRNA ligase, cytoplasmic	46	94800	6.32	11	3	7	3	7	0.15	0.14
	IR3IP_MOUSE	Immediate early response 3-interacting protein 1	46	9011	7.96	3	3	1	1	1	0.3	0.56
	GCSH_MOUSE	Glycine cleavage system H protein, mitochondrial	46	18625	4.78	2	2	1	1	1	0.22	0.25
	JAK1_MOUSE	Tyrosine-protein kinase JAK1	46	133282	7.63	7	5	2	2	2	0.04	0.06
	ACOT2_MOUSE	Acyl-coenzyme A thioesterase 2, mitochondrial	45	49626	6.88	8	3	6	3	6	0.3	0.29
	MEP50_MOUSE	Methylosome protein 50	45	36919	5.09	2	2	1	1	1	0.09	0.12
	PUR8_MOUSE	Adenylosuccinate lyase	45	54831	6.9	9	2	5	2	5	0.23	0.16
	E41L2_MOUSE	Band 4.1-like protein 2	45	109873	5.31	6	1	4	1	4	0.04	0.04
	NRADD_MOUSE	Death domain-containing membrane protein NRADD	45	24711	4.89	3	3	1	1	1	0.14	0.4
	EMC1_MOUSE	ER membrane protein complex subunit 1	45	111535	7	6	2	4	2	4	0.07	0.08
	PEX5_MOUSE	Peroxisomal targeting signal 1 receptor	45	70712	4.44	3	1	2	1	2	0.04	0.06
	ROAA_MOUSE	Heterogeneous nuclear ribonucleoprotein A/B	44	30812	7.68	15	5	6	3	6	0.26	0.71
	HTR5B_MOUSE	HEAT repeat-containing protein 5B	44	224176	6.72	10	1	9	1	9	0.09	0.02
	STING_MOUSE	Stimulator of interferon genes protein	44	42802	7.12	4	2	3	2	3	0.13	0.21
	GALT2_MOUSE	Polypeptide N-acetylgalactosaminyltransferase 2	44	64473	8.8	5	1	4	1	4	0.11	0.07
	LA_MOUSE	Lupus La protein homolog	44	47727	9.77	4	1	4	1	4	0.15	0.09
	SPTC2_MOUSE	Serine palmitoyltransferase 2	44	62941	8.43	3	1	3	1	3	0.08	0.07
	SOAT1_MOUSE	Sterol O-acyltransferase 1	43	63757	9.15	7	2	6	2	6	0.17	0.14
	CHRD1_MOUSE	Cysteine and histidine-rich domain-containing protein 1	43	37327	8.13	3	1	2	1	2	0.13	0.12
	SCMC1_MOUSE	Calcium-binding mitochondrial carrier protein SCaMC-1	43	52868	7.02	5	1	4	1	4	0.18	0.08
	PPP5_MOUSE	Serine/threonine-protein phosphatase 5	43	56840	5.83	4	2	3	2	3	0.12	0.16
	HEM3_MOUSE	Porphobilinogen deaminase	43	39320	6.41	5	4	3	2	3	0.17	0.24
	EMAL2_MOUSE	Echinoderm microtubule-associated protein-like 2	43	70689	5.83	3	2	3	2	3	0.11	0.13
	DJB11_MOUSE	DnaJ homolog subfamily B member 11	43	40530	5.92	4	1	3	1	3	0.15	0.11
	PP6R3_MOUSE	Serine/threonine-protein phosphatase 6 regulatory subunit 3	43	94593	4.48	3	1	3	1	3	0.06	0.05
	AL3A2_MOUSE	Fatty aldehyde dehydrogenase	42	53936	8.59	6	4	2	1	2	0.13	0.17
	SYHC_MOUSE	Histidine--tRNA ligase, cytoplasmic	42	57396	5.79	2	2	2	2	2	0.1	0.16
	PIPNB_MOUSE	Phosphatidylinositol transfer protein beta isoform	42	31467	6.47	4	1	3	1	3	0.16	0.14
	RLA1_MOUSE	60S acidic ribosomal protein P1	42	11468	4.28	1	1	1	1	1	0.14	0.43
	MANF_MOUSE	Mesencephalic astrocyte-derived neurotrophic factor	42	20361	8.34	1	1	1	1	1	0.13	0.22
	NCAM1_MOUSE	Neural cell adhesion molecule 1	42	119353	4.73	7	1	5	1	5	0.07	0.04
	MA1A2_MOUSE	Mannosyl-oligosaccharide 1,2-alpha-mannosidase IB	42	72825	8.34	2	1	2	1	2	0.06	0.06
	ITAV_MOUSE	Integrin alpha-V	42	115287	5.41	6	3	4	2	4	0.05	0.08
	AB1IP_MOUSE	Amyloid beta A4 precursor protein-binding family B member 1-interacting protein	42	74272	5.23	7	3	3	2	3	0.1	0.12
	FACE1_MOUSE	CAAX prenyl protease 1 homolog	42	54699	6.49	10	1	4	1	4	0.17	0.08
	NCLN_MOUSE	Nicalin	42	62868	6.03	3	2	3	2	3	0.09	0.14
	BIRC6_MOUSE	Baculoviral IAP repeat-containing protein 6	41	531833	5.7	11	4	7	1	7	0.04	0.01
	HPCL1_MOUSE	Hippocalcin-like protein 1	41	22324	5.32	3	1	3	1	3	0.23	0.2
	MAP1B_MOUSE	Microtubule-associated protein 1B	41	270089	4.76	9	2	6	2	6	0.06	0.03
	RHG17_MOUSE	Rho GTPase-activating protein 17	41	92145	7.18	3	1	2	1	2	0.04	0.05
	F120A_MOUSE	Constitutive coactivator of PPAR-gamma-like protein 1	41	121569	9.1	3	1	2	1	2	0.04	0.04
	MPC1_MOUSE	Mitochondrial pyruvate carrier 1	41	12446	9.67	3	3	1	1	1	0.19	0.39
	SNX18_MOUSE	Sorting nexin-18	40	67862	6.19	4	1	4	1	4	0.16	0.06
	NT5C_MOUSE	5'(3')-deoxyribonucleotidase, cytosolic type	40	23062	5.31	3	2	2	1	2	0.15	0.2
	SYQ_MOUSE	Glutamine--tRNA ligase	40	87621	6.93	10	3	9	3	9	0.18	0.15
	STAR5_MOUSE	StAR-related lipid transfer protein 5	40	23907	5.97	2	1	1	1	1	0.12	0.19
	AGM1_MOUSE	Phosphoacetylglucosamine mutase	40	59415	5.8	1	1	1	1	1	0.07	0.07
	RAB9A_MOUSE	Ras-related protein Rab-9A	40	22895	5.43	3	1	3	1	3	0.3	0.2
	QCR8_MOUSE	Cytochrome b-c1 complex subunit 8	40	9762	10.26	2	2	1	1	1	0.28	0.51
	CIA30_MOUSE	Complex I intermediate-associated protein 30, mitochondrial	40	37786	8.7	2	1	2	1	2	0.18	0.12
	COMD8_MOUSE	COMM domain-containing protein 8	39	20839	5.38	3	2	2	1	2	0.26	0.22
	TOP1_MOUSE	DNA topoisomerase 1	39	90819	9.35	3	1	3	1	3	0.08	0.05
	SRP68_MOUSE	Signal recognition particle subunit SRP68	39	70530	8.77	7	1	5	1	5	0.14	0.06
	HMOX1_MOUSE	Heme oxygenase 1	39	32908	6.08	2	1	2	1	2	0.11	0.13
	DHX29_MOUSE	ATP-dependent RNA helicase DHX29	39	153879	8.13	9	2	8	1	8	0.11	0.03
	AMPL_MOUSE	Cytosol aminopeptidase	39	56106	7.62	13	5	7	3	7	0.29	0.25
	SRGP2_MOUSE	SLIT-ROBO Rho GTPase-activating protein 2	38	120722	6.2	4	1	4	1	4	0.07	0.04
	EXOC4_MOUSE	Exocyst complex component 4	38	110475	6.07	2	1	2	1	2	0.05	0.04
	AL4A1_MOUSE	Delta-1-pyrroline-5-carboxylate dehydrogenase, mitochondrial	38	61802	8.45	3	1	3	1	3	0.08	0.07
	WASH1_MOUSE	WASH complex subunit 1	38	51627	5.33	3	1	2	1	2	0.05	0.08
	PUR4_MOUSE	Phosphoribosylformylglycinamidine synthase	36	144538	5.43	6	2	6	2	6	0.1	0.06
	RPE_MOUSE	Ribulose-phosphate 3-epimerase	37	24928	5.2	1	1	1	1	1	0.16	0.18
	TMED5_MOUSE	Transmembrane emp24 domain-containing protein 5	37	26155	4.81	2	1	2	1	2	0.21	0.17
	NDUB4_MOUSE	NADH dehydrogenase [ubiquinone] 1 beta subcomplex subunit 4	37	15072	9.89	1	1	1	1	1	0.16	0.31
	DDX18_MOUSE	ATP-dependent RNA helicase DDX18	36	74134	9.54	3	1	3	1	3	0.08	0.06
	MP2K2_MOUSE	Dual specificity mitogen-activated protein kinase kinase 2	36	44374	6.58	3	1	2	1	2	0.09	0.1
	PGM2_MOUSE	Phosphoglucomutase-2	36	68704	5.78	3	1	2	1	2	0.08	0.06
	NXP20_MOUSE	Protein Noxp20	36	60975	4.49	6	1	5	1	5	0.25	0.07
	CSN8_MOUSE	COP9 signalosome complex subunit 8	36	23241	5.09	4	2	3	1	3	0.33	0.19
	ODBB_MOUSE	2-oxoisovalerate dehydrogenase subunit beta, mitochondrial	36	42853	6.27	2	1	2	1	2	0.09	0.1
	AAAS_MOUSE	Aladin	36	59393	6.39	2	1	2	1	2	0.09	0.07
	MYLK_MOUSE	Myosin light chain kinase, smooth muscle	36	212792	5.92	8	1	6	1	6	0.06	0.02
	PDLI7_MOUSE	PDZ and LIM domain protein 7	36	50087	8.82	7	2	6	2	6	0.28	0.18
	DAAF5_MOUSE	Dynein assembly factor 5, axonemal	36	93791	5.76	5	1	3	1	3	0.06	0.05
	TCEA1_MOUSE	Transcription elongation factor A protein 1	36	33859	8.64	2	1	1	1	1	0.09	0.13
	CP062_MOUSE	UPF0505 protein C16orf62 homolog	36	109007	6.97	10	3	4	2	4	0.07	0.08
	TTL12_MOUSE	Tubulin--tyrosine ligase-like protein 12	36	73996	5.39	13	2	6	1	6	0.18	0.06
	PBDC1_MOUSE	Protein PBDC1	35	22210	4.49	1	1	1	1	1	0.08	0.2
	DDX58_MOUSE	Probable ATP-dependent RNA helicase DDX58	35	105908	6.23	4	2	3	2	3	0.06	0.08
	MRCKB_MOUSE	Serine/threonine-protein kinase MRCK beta	35	194630	6.05	8	4	6	2	6	0.07	0.04
	PFD5_MOUSE	Prefoldin subunit 5	35	17345	5.93	4	1	3	1	3	0.4	0.27
	ACON_MOUSE	Aconitate hydratase, mitochondrial	35	85410	8.08	6	2	4	1	4	0.09	0.05
	NP1L1_MOUSE	Nucleosome assembly protein 1-like 1	35	45317	4.36	15	1	7	1	5	0.27	0.1
	SYT5_MOUSE	Synaptotagmin-5	34	43103	9.62	3	1	1	1	1	0.03	0.1
	aProtein score is calculated from the score of the peptide attributed to the protein.
	bpI is (Predicted) isoelectric point.
	cNumber of matches is spectrum number matched to protein#1.
	dNumber of significant matches is spectrum number that matches protein and exceeds the identification criteria.
	eNumber of sequences is number of peptides matched to protein#2.
	fNumber of significant sequences is number of peptides exceeding the identification criteria matched to proteins.
	gNumber of unique sequences is a unique#3 number of peptides matched to proteins.
	hSequence coverage is the ratio of the total number of matched peptide residues to the total length of the protein.
	iExponentially Modified Protein Abundance Index (http://www.matrixscience.com/help/quant_empai_help.html).
	Supplementary Table 2. Cont 7.
	UniProt/SWISS-			Protein		Num. of	Num. of significant	Num. of	Num. of significant	Num. of unique	Sequence
	PROT ID	Description	Protein scorea	mass (kDa)	pIb	matchesc	matchesd	sequencese	sequencesf	sequencesg	coverageh	emPAIi
	PP14B_MOUSE	Protein phosphatase 1 regulatory subunit 14B	34	15947	4.74	4	3	2	1	2	0.33	0.29
	ISC2A_MOUSE	Isochorismatase domain-containing protein 2A	34	22403	8.25	2	2	1	1	1	0.13	0.2
	TWF2_MOUSE	Twinfilin-2	34	39446	6.33	3	1	3	1	3	0.16	0.11
	DIAP1_MOUSE	Protein diaphanous homolog 1	34	139255	5.43	7	1	7	1	7	0.12	0.03
	MOGS_MOUSE	Mannosyl-oligosaccharide glucosidase	34	91774	9.06	8	2	5	1	5	0.1	0.05
	CK054_MOUSE	Ester hydrolase C11orf54 homolog	34	34973	5.86	2	1	2	1	2	0.1	0.13
	AOC3_MOUSE	Membrane primary amine oxidase	34	84480	5.95	3	1	3	1	3	0.08	0.05
	NXF1_MOUSE	Nuclear RNA export factor 1	34	70256	8.92	1	1	1	1	1	0.04	0.06
	DHSD_MOUSE	Succinate dehydrogenase [ubiquinone] cytochrome b small subunit, mitochondrial	34	17003	9.3	2	2	1	1	1	0.16	0.27
	KBP_MOUSE	KIF1-binding protein	33	71007	5.33	6	1	4	1	4	0.13	0.06
	PSB7_MOUSE	Proteasome subunit beta type-7	33	29872	8.14	2	1	2	1	2	0.14	0.15
	OSBL1_MOUSE	Oxysterol-binding protein-related protein 1	33	107727	6.02	3	1	3	1	3	0.07	0.04
	MYO5A_MOUSE	Unconventional myosin-Va	33	215402	8.82	11	5	5	2	5	0.07	0.04
	LGMN_MOUSE	Legumain	33	49341	5.92	5	1	4	1	4	0.21	0.09
	2A5G_MOUSE	Serine/threonine-protein phosphatase 2A 56 kDa regulatory subunit gamma isoform	33	60785	6.19	3	1	3	1	2	0.14	0.07
	PTN9_MOUSE	Tyrosine-protein phosphatase non-receptor type 9	33	67927	8.34	3	2	2	1	2	0.04	0.06
	CREL2_MOUSE	Cysteine-rich with EGF-like domain protein 2	33	38194	4.49	3	1	2	1	2	0.14	0.11
	TIM44_MOUSE	Mitochondrial import inner membrane translocase subunit TIM44	33	51059	8.3	3	1	2	1	2	0.05	0.09
	NIF3L_MOUSE	NIF3-like protein 1	32	41719	6.28	2	1	2	1	2	0.13	0.1
	APC4_MOUSE	Anaphase-promoting complex subunit 4	32	91649	5.25	10	3	3	1	3	0.06	0.05
	SNX7_MOUSE	Sorting nexin-7	32	44971	4.99	4	1	3	1	3	0.14	0.1
	AKA12_MOUSE	A-kinase anchor protein 12	32	180586	4.39	4	1	2	1	2	0.02	0.02
	EDC4_MOUSE	Enhancer of mRNA-decapping protein 4	32	152389	5.51	1	1	1	1	1	0.02	0.03
	HXK2_MOUSE	Hexokinase-2	32	102469	5.77	5	1	4	1	4	0.07	0.04
	APT_MOUSE	Adenine phosphoribosyltransferase	32	19712	6.31	7	3	4	3	4	0.39	0.87
	PGP_MOUSE	Glycerol-3-phosphate phosphatase	32	34519	5.21	1	1	1	1	1	0.06	0.13
	ATPD_MOUSE	ATP synthase subunit delta, mitochondrial	31	17589	5.03	2	1	2	1	2	0.29	0.26
	PRAF3_MOUSE	PRA1 family protein 3	31	21543	9.61	5	1	3	1	3	0.23	0.21
	ACAD9_MOUSE	Acyl-CoA dehydrogenase family member 9, mitochondrial	31	68679	7.16	7	2	4	2	4	0.14	0.13
	TEX10_MOUSE	Testis-expressed protein 10	31	105143	9.26	5	1	4	1	4	0.06	0.04
	VKOR1_MOUSE	Vitamin K epoxide reductase complex subunit 1	31	17756	9.37	1	1	1	1	1	0.11	0.26
	DBLOH_MOUSE	Diablo homolog, mitochondrial	31	26804	6.03	2	1	2	1	2	0.19	0.17
	COX8A_MOUSE	Cytochrome c oxidase subunit 8A, mitochondrial	31	7643	9.74	4	1	1	1	1	0.51	0.69
	QCR1_MOUSE	Cytochrome b-c1 complex subunit 1, mitochondrial	31	52818	5.81	8	1	5	1	5	0.16	0.08
	BIG1_MOUSE	Brefeldin A-inhibited guanine nucleotide-exchange protein 1	31	208368	5.59	6	1	6	1	5	0.06	0.02
	PGFRB_MOUSE	Platelet-derived growth factor receptor beta	31	122728	4.99	4	1	3	1	3	0.04	0.03
	CO3A1_MOUSE	Collagen alpha-1(III) chain	31	138858	6.11	7	1	6	1	6	0.09	0.03
	PLCD1_MOUSE	1-phosphatidylinositol 4,5-bisphosphate phosphodiesterase delta-1	31	85819	5.82	3	2	2	2	2	0.06	0.1
	NAGA_MOUSE	N-acetylglucosamine-6-phosphate deacetylase	31	43473	5.78	1	1	1	1	1	0.05	0.1
	ADHX_MOUSE	Alcohol dehydrogenase class-3	31	39522	6.97	1	1	1	1	1	0.07	0.11
	ARFG1_MOUSE	ADP-ribosylation factor GTPase-activating protein 1	31	45260	5.39	1	1	1	1	1	0.05	0.1
	CASP3_MOUSE	Caspase-3	30	31454	6.45	7	1	2	1	2	0.16	0.14
	NU133_MOUSE	Nuclear pore complex protein Nup133	30	128539	5.06	8	3	5	1	5	0.08	0.03
	ABCD3_MOUSE	ATP-binding cassette sub-family D member 3	30	75426	9.32	3	3	2	2	2	0.04	0.12
	WDR43_MOUSE	WD repeat-containing protein 43	30	75334	5.23	4	1	3	1	3	0.08	0.06
	TMED3_MOUSE	Transmembrane emp24 domain-containing protein 3	30	25449	5.62	3	1	2	1	2	0.16	0.18
	SAM50_MOUSE	Sorting and assembly machinery component 50 homolog	30	51831	6.34	3	1	2	1	2	0.09	0.08
	COX5B_MOUSE	Cytochrome c oxidase subunit 5B, mitochondrial	30	13804	8.69	3	2	1	1	1	0.16	0.35
	TULP3_MOUSE	Tubby-related protein 3	30	51199	5.88	1	1	1	1	1	0.07	0.08
	SNF8_MOUSE	Vacuolar-sorting protein SNF8	30	28868	6.2	3	1	1	1	1	0.14	0.15
	SNX9_MOUSE	Sorting nexin-9	29	66504	5.35	5	1	5	1	5	0.1	0.06
	API5_MOUSE	Apoptosis inhibitor 5	29	56750	5.72	3	1	2	1	2	0.1	0.08
	CPIN1_MOUSE	Anamorsin	29	33408	5.11	1	1	1	1	1	0.09	0.13
	PLD3_MOUSE	Phospholipase D3	29	54354	6.07	7	2	6	2	6	0.26	0.17
	DDX21_MOUSE	Nucleolar RNA helicase 2	29	93493	9.19	5	2	2	1	2	0.05	0.05
	ACL6A_MOUSE	Actin-like protein 6A	29	47417	5.39	4	2	3	1	3	0.18	0.09
	M4K4_MOUSE	Mitogen-activated protein kinase kinase kinase kinase 4	29	140515	7.1	8	1	5	1	5	0.09	0.03
	PFD3_MOUSE	Prefoldin subunit 3	29	22421	6	3	1	3	1	3	0.31	0.2
	VPS18_MOUSE	Vacuolar protein sorting-associated protein 18 homolog	28	110149	5.73	4	2	3	2	3	0.05	0.08
	TMM33_MOUSE	Transmembrane protein 33	28	28013	9.72	4	1	3	1	3	0.33	0.16
	SDA1_MOUSE	Protein SDA1 homolog	28	79508	9.25	4	3	2	1	2	0.04	0.05
	A16L1_MOUSE	Autophagy-related protein 16-1	28	68130	5.96	11	1	4	1	4	0.14	0.06
	APMAP_MOUSE	Adipocyte plasma membrane-associated protein	28	46405	5.97	3	1	2	1	2	0.13	0.09
	FKB1A_MOUSE	Peptidyl-prolyl cis-trans isomerase FKBP1A	28	11915	7.88	6	1	3	1	3	0.49	0.41
	MCA3_MOUSE	Eukaryotic translation elongation factor 1 epsilon-1	28	19846	8.6	2	1	1	1	1	0.12	0.23
	IF2B_MOUSE	Eukaryotic translation initiation factor 2 subunit 2	28	38068	5.61	5	2	4	2	4	0.24	0.24
	NCDN_MOUSE	Neurochondrin	28	78845	5.38	4	1	3	1	3	0.11	0.05
	NJMU_MOUSE	Protein Njmu-R1	28	44394	4.98	2	1	1	1	1	0.06	0.1
	ALG5_MOUSE	Dolichyl-phosphate beta-glucosyltransferase	28	36767	8.83	2	1	2	1	2	0.11	0.12
	MYCB2_MOUSE	E3 ubiquitin-protein ligase MYCBP2	28	520900	6.7	9	2	8	1	8	0.04	0.01
	FHL3_MOUSE	Four and a half LIM domains protein 3	27	31773	5.8	3	1	1	1	1	0.1	0.14
	IMPCT_MOUSE	Protein IMPACT	27	36253	4.97	5	1	4	1	4	0.2	0.12
	VP13C_MOUSE	Vacuolar protein sorting-associated protein 13C	27	419824	6.37	11	2	10	2	10	0.05	0.02
	SPART_MOUSE	Spartin	27	72610	5.64	4	1	3	1	3	0.12	0.06
	TMX4_MOUSE	Thioredoxin-related transmembrane protein 4	27	37108	4.3	1	1	1	1	1	0.05	0.12
	ABCF3_MOUSE	ATP-binding cassette sub-family F member 3	27	79815	5.82	4	1	3	1	3	0.1	0.05
	RRP44_MOUSE	Exosome complex exonuclease RRP44	27	108769	7.23	4	1	2	1	2	0.04	0.04
	STX2_MOUSE	Syntaxin-2	27	33157	5.98	2	1	1	1	1	0.11	0.13
	NHLC2_MOUSE	NHL repeat-containing protein 2	27	78381	5.33	2	2	1	1	1	0.04	0.05
	COG2_MOUSE	Conserved oligomeric Golgi complex subunit 2	27	81988	5.84	3	2	2	1	2	0.04	0.05
	CNOT1_MOUSE	CCR4-NOT transcription complex subunit 1	27	266637	6.65	8	1	7	1	7	0.07	0.02
	TIF1B_MOUSE	Transcription intermediary factor 1-beta	27	88791	5.52	8	1	5	1	5	0.1	0.05
	CMC1_MOUSE	Calcium-binding mitochondrial carrier protein Aralar1	27	74523	8.43	6	1	4	1	3	0.08	0.06
	IRGM1_MOUSE	Immunity-related GTPase family M protein 1	27	46522	8.56	3	1	3	1	3	0.17	0.09
	SPAT5_MOUSE	Spermatogenesis-associated protein 5	27	97195	8.48	3	1	2	1	2	0.04	0.04
	CYB5B_MOUSE	Cytochrome b5 type B	26	16308	4.79	2	1	2	1	2	0.33	0.29
	NCEH1_MOUSE	Neutral cholesterol ester hydrolase 1	26	45711	6.56	1	1	1	1	1	0.07	0.1
	IRGQ_MOUSE	Immunity-related GTPase family Q protein	26	59287	4.74	3	1	1	1	1	0.05	0.07
	SF01_MOUSE	Splicing factor 1	26	70358	9.14	2	1	2	1	2	0.07	0.06
	SNX6_MOUSE	Sorting nexin-6	26	46620	5.81	4	1	4	1	4	0.2	0.09
	ARHG1_MOUSE	Rho guanine nucleotide exchange factor 1	26	102741	5.43	6	1	4	1	4	0.09	0.04
	RB3GP_MOUSE	Rab3 GTPase-activating protein catalytic subunit	26	110128	5.5	8	1	5	1	5	0.1	0.04
	MIC26_MOUSE	MICOS complex subunit Mic26	25	22590	9.28	2	1	2	1	2	0.21	0.2
	ARFP2_MOUSE	Arfaptin-2	25	37749	5.61	3	1	2	1	2	0.11	0.12
	RT29_MOUSE	28S ribosomal protein S29, mitochondrial	25	44671	9.1	3	1	2	1	2	0.1	0.1
	KHDR1_MOUSE	KH domain-containing, RNA-binding, signal transduction-associated protein 1	25	48340	8.81	2	1	2	1	2	0.08	0.09
	QCR10_MOUSE	Cytochrome b-c1 complex subunit 10	25	6534	9.81	1	1	1	1	1	0.43	0.83
	LYPA1_MOUSE	Acyl-protein thioesterase 1	25	24671	6.14	9	2	6	2	6	0.65	0.4
	NOC4L_MOUSE	Nucleolar complex protein 4 homolog	25	58638	6.29	2	1	2	1	2	0.09	0.07
	YIF1B_MOUSE	Protein YIF1B	25	33961	9.19	2	1	2	1	2	0.12	0.13
	aProtein score is calculated from the score of the peptide attributed to the protein.
	bpI is (Predicted) isoelectric point.
	cNumber of matches is spectrum number matched to protein#1.
	dNumber of significant matches is spectrum number that matches protein and exceeds the identification criteria.
	eNumber of sequences is number of peptides matched to protein#2.
	fNumber of significant sequences is number of peptides exceeding the identification criteria matched to proteins.
	gNumber of unique sequences is a unique#3 number of peptides matched to proteins.
	hSequence coverage is the ratio of the total number of matched peptide residues to the total length of the protein.
	iExponentially Modified Protein Abundance Index (http://www.matrixscience.com/help/quant_empai_help.html).
	Supplementary Table 2. Cont 8.
	UniProt/SWISS-			Protein		Num. of	Num. of significant	Num. of	Num. of significant	Num. of unique	Sequence
	PROT ID	Description	Protein scorea	mass (kDa)	pIb	matchesc	matchesd	sequencese	sequencesf	sequencesg	coverageh	emPAIi
	NDUV3_MOUSE	NADH dehydrogenase [ubiquinone] flavoprotein 3, mitochondrial	25	11806	9.34	2	1	2	1	2	0.32	0.41
	TXTP_MOUSE	Tricarboxylate transport protein, mitochondrial	24	33910	9.91	5	1	3	1	3	0.14	0.13
	PTCD3_MOUSE	Pentatricopeptide repeat domain-containing protein 3, mitochondrial	24	77747	5.61	3	1	3	1	3	0.07	0.06
	GEMI5_MOUSE	Gem-associated protein 5	24	166487	6.25	5	1	4	1	4	0.05	0.03
	UBE4B_MOUSE	Ubiquitin conjugation factor E4 B	24	133232	5.76	6	2	3	1	3	0.05	0.03
	QCR6_MOUSE	Cytochrome b-c1 complex subunit 6, mitochondrial	24	10428	4.81	2	1	1	1	1	0.2	0.47
	CDIPT_MOUSE	CDP-diacylglycerol--inositol 3-phosphatidyltransferase	24	23583	8.56	1	1	1	1	1	0.06	0.19
	RM48_MOUSE	39S ribosomal protein L48, mitochondrial	24	23938	9.45	1	1	1	1	1	0.13	0.19
	TXNL1_MOUSE	Thioredoxin-like protein 1	24	32217	4.84	3	1	2	1	2	0.22	0.14
	KDEL1_MOUSE	KDEL motif-containing protein 1	24	57948	7.96	2	1	2	1	2	0.07	0.07
	GNS_MOUSE	N-acetylglucosamine-6-sulfatase	24	61136	8.52	10	2	9	2	9	0.3	0.15
	WDFY3_MOUSE	WD repeat and FYVE domain-containing protein 3	24	392088	6.35	6	1	5	1	5	0.03	0.01
	PM34_MOUSE	Peroxisomal membrane protein PMP34	24	34391	10.11	1	1	1	1	1	0.05	0.13
	CSN6_MOUSE	COP9 signalosome complex subunit 6	24	35857	5.47	2	1	2	1	2	0.13	0.12
	CC186_MOUSE	Coiled-coil domain-containing protein 186	23	104836	5.42	4	1	3	1	3	0.08	0.04
	MNDAL_MOUSE	Myeloid cell nuclear differentiation antigen-like protein	23	60488	9.33	3	1	3	1	3	0.06	0.07
	RIPK3_MOUSE	Receptor-interacting serine/threonine-protein kinase 3	23	53289	7.22	5	3	2	1	2	0.09	0.08
	GPX7_MOUSE	Glutathione peroxidase 7	23	21048	8.42	2	1	2	1	2	0.16	0.22
	SETD3_MOUSE	Histone-lysine N-methyltransferase setd3	23	67134	5.47	4	1	2	1	2	0.08	0.06
	3HIDH_MOUSE	3-hydroxyisobutyrate dehydrogenase, mitochondrial	23	35417	8.37	4	1	4	1	4	0.22	0.12
	SHIP2_MOUSE	Phosphatidylinositol 3,4,5-trisphosphate 5-phosphatase 2	23	138887	6.11	8	1	7	1	7	0.1	0.03
	TIMP2_MOUSE	Metalloproteinase inhibitor 2	23	24312	7.45	2	2	1	1	1	0.09	0.19
	UFC1_MOUSE	Ubiquitin-fold modifier-conjugating enzyme 1	23	19469	6.9	3	1	3	1	3	0.28	0.24
	UFL1_MOUSE	E3 UFM1-protein ligase 1	22	89464	6.24	3	2	2	2	2	0.05	0.1
	HACD3_MOUSE	Very-long-chain (3R)-3-hydroxyacyl-CoA dehydratase 3	22	43103	9.18	4	1	1	1	1	0.06	0.1
	SWI5_MOUSE	DNA repair protein SWI5 homolog	22	10254	4.67	3	1	2	1	2	0.45	0.49
	RCN1_MOUSE	Reticulocalbin-1	22	38090	4.7	4	1	3	1	3	0.13	0.12
	ITA3_MOUSE	Integrin alpha-3	22	116671	6.13	8	2	5	1	5	0.12	0.04
	ACO13_MOUSE	Acyl-coenzyme A thioesterase 13	22	15173	8.95	5	1	2	1	2	0.31	0.31
	CEMIP_MOUSE	Cell migration-inducing and hyaluronan-binding protein	22	152937	8.32	3	1	2	1	2	0.04	0.03
	SMAG2_MOUSE	Protein Smaug homolog 2	22	74977	6.28	3	1	3	1	3	0.11	0.06
	CERS5_MOUSE	Ceramide synthase 5	21	48135	8.36	3	1	2	1	2	0.11	0.09
	SUMF2_MOUSE	Inactive C-alpha-formylglycine-generating enzyme 2	21	34715	6.61	2	1	1	1	1	0.06	0.13
	ETHE1_MOUSE	Persulfide dioxygenase ETHE1, mitochondrial	21	27721	6.78	2	1	1	1	1	0.11	0.16
	ADDG_MOUSE	Gamma-adducin	21	78728	5.65	1	1	1	1	1	0.02	0.05
	TXD17_MOUSE	Thioredoxin domain-containing protein 17	21	14006	4.72	6	1	3	1	3	0.3	0.34
	UFSP2_MOUSE	Ufm1-specific protease 2	21	52482	6.28	3	1	2	1	2	0.07	0.08
	LCLT1_MOUSE	Lysocardiolipin acyltransferase 1	21	44371	8.77	4	1	2	1	2	0.13	0.1
	NEMO_MOUSE	NF-kappa-B essential modulator	21	47942	5.61	2	1	1	1	1	0.05	0.09
	VCAM1_MOUSE	Vascular cell adhesion protein 1	21	81265	5.21	5	2	3	2	3	0.13	0.11
	TBC8B_MOUSE	TBC1 domain family member 8B	21	127812	5.34	2	1	1	1	1	0.02	0.03
	UBP4_MOUSE	Ubiquitin carboxyl-terminal hydrolase 4	20	108274	5.42	4	1	3	1	3	0.08	0.04
	FHL1_MOUSE	Four and a half LIM domains protein 1	20	31867	8.76	3	1	1	1	1	0.03	0.14
	RPF2_MOUSE	Ribosome production factor 2 homolog	20	35341	10.05	2	1	2	1	2	0.11	0.12
	FRDA_MOUSE	Frataxin, mitochondrial	20	22910	7.81	1	1	1	1	1	0.08	0.2
	MARC2_MOUSE	Mitochondrial amidoxime reducing component 2	20	38170	8.95	1	1	1	1	1	0.05	0.11
	MCM7_MOUSE	DNA replication licensing factor MCM7	20	81160	5.98	7	1	4	1	4	0.1	0.05
	ENOPH_MOUSE	Enolase-phosphatase E1	20	28582	4.79	2	2	1	1	1	0.11	0.16
	DNJC9_MOUSE	DnaJ homolog subfamily C member 9	20	30040	5.76	1	1	1	1	1	0.1	0.15
	GNPI1_MOUSE	Glucosamine-6-phosphate isomerase 1	20	32528	6.13	2	1	2	1	1	0.16	0.14
	WASC2_MOUSE	WASH complex subunit 2	20	145224	4.63	4	1	2	1	2	0.03	0.03
	PARP1_MOUSE	Poly [ADP-ribose] polymerase 1	20	113028	9.05	8	1	6	1	6	0.16	0.04
	TM214_MOUSE	Transmembrane protein 214	20	76381	9.41	2	1	2	1	2	0.06	0.06
	SRPK1_MOUSE	SRSF protein kinase 1	20	73043	5.82	2	1	1	1	1	0.02	0.06
	PCYOX_MOUSE	Prenylcysteine oxidase	19	56459	6.44	5	1	3	1	3	0.14	0.08
	PTK7_MOUSE	Inactive tyrosine-protein kinase 7	19	117457	6.4	8	1	5	1	5	0.12	0.04
	CLPX_MOUSE	ATP-dependent Clp protease ATP-binding subunit clpX-like, mitochondrial	19	69186	7.83	4	1	3	1	3	0.06	0.06
	GSDMD_MOUSE	Gasdermin-D	19	53204	5.03	5	1	3	1	3	0.18	0.08
	PML_MOUSE	Protein PML	19	98180	5.42	2	1	1	1	1	0.02	0.04
	TM10A_MOUSE	tRNA methyltransferase 10 homolog A	19	37942	7.21	2	1	1	1	1	0.05	0.12
	THY1_MOUSE	Thy-1 membrane glycoprotein	19	18069	9.16	6	1	2	1	2	0.17	0.26
	NRBP_MOUSE	Nuclear receptor-binding protein	19	59828	5.02	3	1	2	1	2	0.09	0.07
	COG1_MOUSE	Conserved oligomeric Golgi complex subunit 1	19	108981	6.79	3	1	2	1	2	0.05	0.04
	ARMC6_MOUSE	Armadillo repeat-containing protein 6	18	50651	5.65	9	1	6	1	6	0.26	0.09
	ATX2L_MOUSE	Ataxin-2-like protein	18	110580	8.94	6	1	5	1	5	0.09	0.04
	IDHP_MOUSE	Isocitrate dehydrogenase [NADP], mitochondrial	18	50874	8.88	8	1	4	1	4	0.17	0.09
	A4_MOUSE	Amyloid-beta A4 protein	18	86667	4.71	2	1	2	1	2	0.06	0.05
	GPNMB_MOUSE	Transmembrane glycoprotein NMB	18	63635	7.55	2	1	1	1	1	0.03	0.07
	CBPD_MOUSE	Carboxypeptidase D	18	152310	5.77	4	1	2	1	2	0.03	0.03
	RAGP1_MOUSE	Ran GTPase-activating protein 1	16	63491	4.59	6	1	4	1	4	0.11	0.07
	BACH_MOUSE	Cytosolic acyl coenzyme A thioester hydrolase	16	42510	8.9	1	1	1	1	1	0.05	0.1
	PELP1_MOUSE	Proline-, glutamic acid- and leucine-rich protein 1	16	117995	4.31	5	1	3	1	3	0.07	0.04
	NDUB9_MOUSE	NADH dehydrogenase [ubiquinone] 1 beta subcomplex subunit 9	15	21970	7.67	1	1	1	1	1	0.11	0.21
	HNMT_MOUSE	Histamine N-methyltransferase	15	33643	4.96	1	1	1	1	1	0.09	0.13
	EM55_MOUSE	55 kDa erythrocyte membrane protein	14	52194	6.72	1	1	1	1	1	0.05	0.08
	DOCK5_MOUSE	Dedicator of cytokinesis protein 5	14	214294	7.28	4	1	3	1	3	0.03	0.02
	FADS1_MOUSE	Fatty acid desaturase 1	14	52289	9.34	1	1	1	1	1	0.04	0.08
	UBP15_MOUSE	Ubiquitin carboxyl-terminal hydrolase 15	14	112254	5.02	6	1	5	1	5	0.1	0.04
	aProtein score is calculated from the score of the peptide attributed to the protein.
	bpI is (Predicted) isoelectric point.
	cNumber of matches is spectrum number matched to protein#1.
	dNumber of significant matches is spectrum number that matches protein and exceeds the identification criteria.
	eNumber of sequences is number of peptides matched to protein#2.
	fNumber of significant sequences is number of peptides exceeding the identification criteria matched to proteins.
	gNumber of unique sequences is a unique#3 number of peptides matched to proteins.
	hSequence coverage is the ratio of the total number of matched peptide residues to the total length of the protein.
	iExponentially Modified Protein Abundance Index (http://www.matrixscience.com/help/quant_empai_help.html).

## Sheet: Supplementary Table 3
	Supplementary Table 3. Proteins (Biological Process: growth) expressed by C57BL/6 mAdMSCs and SCID mAdMSCs.
	UniProt/SWISS-	Biological Process	emPAIa
	Alternate ID	growth	C57BL/6	SCID
	Hspa8	fin regeneration	118.24	123
	Eno1	skeletal muscle tissue regeneration	84.115	93.266
	Gsn	tissue regeneration	45.232	47.309
	Iqgap1	neuron projection extension	32.535	39.199
	Sptbn1	multicellular organism growth	37.296	32.44
	Anxa1	myoblast migration involved in skeletal muscle regeneration	28.567	31.089
	Psap	developmental growth, prostate gland growth	30.948	9.4618
	Itgb1	axon extension	11.903	24.33
	Tnc	bud outgrowth involved in lung branching	18.251	10.813
	Vcl	axon extension	11.11	20.275
	Thbs1	growth plate cartilage development	15.871	12.165
	Gpd2	multicellular organism growth	11.11	10.813
	Npm1	cell growth	11.903	12.165
	P3h1	cell growth	10.316	12.165
	Atp6v1a	imaginal disc growth	5.5548	9.4618
	Cyfip1	axon extension	4.7612	16.22
	Ptpn11	multicellular organism growth, organ growth	7.1418	9.4618
	Cpne1	neuron projection extension	5.5548	12.165
	Mtpn	cell growth, skeletal muscle tissue regeneration	7.1418	5.4067
	Itgav	cell growth	7.1418	5.4067
	Sec61a1	cell growth	3.9677	12.165
	Clic4	multicellular organism growth	4.7612	10.813
	Usp9x	axon extension, neuron projection extension	3.9677	8.1101
	Ctnnb1	cardiac muscle cell proliferation	2.3806	9.4618
	Map1b	axon extension	3.9677	4.055
	Tmed2	multicellular organism growth	4.7612	2.7034
	Prpf19	inner cell mass cell proliferation	3.9677	4.055
	Trim28	convergent extension involved in axis elongation	3.1741	4.055
	Impact	neuron projection extension	3.1741	1.3517
	Ptk7	axis elongation	2.3806	0
	Eif4h	developmental growth	4.7612	0
	Slit3	axon extension involved in axon guidance	1.5871	2.7034
	Postn	bone regeneration, neuron projection extension	2.3806	0
	Dclk1	axon extension	3.1741	4.055
	Camk2d	cell growth involved in cardiac muscle cell development	2.3806	4.055
	Map2k4	cell growth involved in cardiac muscle cell development	1.5871	5.4067
	Mapk14	myoblast differentiation involved in skeletal muscle regeneration	0.79354	2.7034
	Prkar1a	cardiac muscle cell proliferation	2.3806	4.055
	H3f3a	multicellular organism growth	3.1741	1.3517
	Ly6e	organ growth	0	2.7034
	Gnas	developmental growth, multicellular organism growth	1.5871	0
	Fmn1	ureteric bud invasion	0	4.055
	Tmtc3	bud outgrowth involved in lung branching	1.5871	1.3517
	Slit2	axon extension involved in axon guidance, mammary duct terminal end bud growth	0.79354	0
	Fubp1	cell growth	1.5871	0
	Fkbp8	multicellular organism growth	0.79354	0
	Hdac6	collateral sprouting	0	1.3517
	Add1	multicellular organism growth	1.5871	0
	Rpl29	multicellular organism growth	0.79354	1.3517
	Ccm2	multicellular organism growth	0.79354	0
	Ppp1r13l	multicellular organism growth	0.79354	0
	Smad2	developmental growth, organ growth	0.79354	0
	Tyms	developmental growth	0.79354	0
	Nrp1	axon extension involved in axon guidance, sympathetic neuron projection extension	0.79354	0
	Mtor	cell growth, multicellular organism growth	0.79354	0
	Selenom	multicellular organism growth	0	1.3517
	Ube3a	prostate gland growth	0	1.3517
	aExponentially Modified Protein Abundance Index (http://www.matrixscience.com/help/quant_empai_help.html).

## Sheet: Supplementary Table 4
	Supplementary Table 4. Proteins (Molecular Function: antioxidant activity) expressed by C57BL/6 mAdMSCs and SCID mAdMSCs.
	UniProt/SWISS-	Molecular Function	emPAIa
	Alternate ID	developmental process	C57BL/6	SCID
	Actg2	mesenchyme migration	112.68	147.33
	Hsp90ab1	aggregation involved in sorocarp development, muscle organ development, myofibril assembly, neuron migration, placenta development, sarcomerogenesis, skeletal muscle myosin thick filament assembly, skeletal muscle thin filament assembly, skeletal myofibril assembly, striated muscle myosin thick filament assembly	223.78	208.16
	Hsp90aa1	neuron migration	92.844	74.342
	Myh9	Malpighian tubule morphogenesis, angiogenesis, anterior midgut development, border follicle cell migration, cardiac muscle fiber development, cell morphogenesis involved in differentiation, cuticle pattern formation, dorsal closure, amnioserosa morphology change, dorsal closure, leading edge cell differentiation, dorsal closure, spreading of leading edge cells, establishment of neuroblast polarit…	129.35	194.64
	Myh11	cardiac muscle fiber development, skeletal muscle myosin thick filament assembly	13.49	45.957
	Actn1	platelet formation, platelet morphogenesis	102.37	141.93
	Hspa8	fin regeneration	118.24	123
	Flna	angiogenesis, epithelial to mesenchymal transition, heart morphogenesis, negative regulation of neuron projection development, wound healing, spreading of cells	133.31	81.101
	Serpinh1	chondrocyte development involved in endochondral bone morphogenesis	132.52	77.046
	Tubb5	axon guidance, neuron differentiation	103.95	148.68
	Tubb3	axon guidance, neuron differentiation	40.47	52.716
	Ywhaz	axon guidance, cerebral cortex development, determination of adult lifespan, germarium-derived oocyte fate determination, hippocampus development, imaginal disc development, negative regulation of dendrite morphogenesis, neuron migration, oocyte microtubule cytoskeleton polarization, substantia nigra development, wing disc dorsal/ventral pattern formation	105.54	120.3
	Ywhag	regulation of neuron differentiation	15.871	24.33
	Ywhae	cerebral cortex development, hippocampus development, neuron migration, substantia nigra development	20.632	27.034
	Ywhaq	substantia nigra development	11.11	22.979
	Ywhah	negative regulation of dendrite morphogenesis, substantia nigra development	4.7612	18.924
	Gapdh	multicellular organism development	115.06	85.156
	Cltc	anatomical structure morphogenesis, osteoblast differentiation	97.605	127.06
	Vim	Bergmann glial cell differentiation, astrocyte development, lens fiber cell development, negative regulation of neuron projection development	86.496	75.694
	Eno1	aging, in utero embryonic development, skeletal muscle tissue regeneration	84.115	93.266
	Eef2	aging, glial cell proliferation, hematopoietic progenitor cell differentiation, skeletal muscle cell differentiation	69.038	79.749
	Vdac1	epithelial cell differentiation	91.257	16.22
	Anxa2	angiogenesis, osteoclast development	84.115	52.716
	Flnb	cell differentiation, epithelial cell morphogenesis, keratinocyte development, skeletal muscle tissue development	65.07	64.881
	Fasn	mammary gland development, osteoblast differentiation	62.689	47.309
	Plec	epithelial cell differentiation	55.548	36.495
	Atp5f1b	angiogenesis, osteoblast differentiation	36.503	48.661
	Pgk1	epithelial cell differentiation	42.851	29.737
	Hspa9	erythrocyte differentiation, hemopoiesis	46.819	13.517
	Hspd1	isotype switching to IgG isotypes	38.09	47.309
	Pls3	auditory receptor cell differentiation, bone development	30.154	62.177
	Arf4	brain development, dendritic spine development, positive regulation of dendritic spine development	38.883	55.419
	Arf1	positive regulation of dendritic spine development	14.284	25.682
	Gsn	aging, oligodendrocyte development, tissue regeneration	45.232	47.309
	Lrp1	aging, aorta morphogenesis, cardiac septum development, cerebral cortex development, coronary vasculature development, multicellular organism development, negative regulation of neuron projection development	42.057	25.682
	Wdr1	establishment of planar polarity of follicular epithelium, platelet formation, regulation of oligodendrocyte differentiation, sarcomere organization	37.296	45.957
	Sptan1	axon midline choice point recognition, central nervous system development, epithelium development, female germline ring canal formation, actin assembly, germ-line cyst formation, germarium-derived female germ-line cyst formation, germarium-derived oocyte fate determination, oocyte construction, ovarian follicle cell development	30.154	36.495
	Msn	establishment of endothelial barrier, establishment of epithelial cell apical/basal polarity, gland morphogenesis	46.025	52.716
	Rdx	establishment of endothelial barrier	18.251	14.869
	Iqgap1	glomerular visceral epithelial cell development, neuron projection extension, positive regulation of dendrite development	32.535	39.199
	Eif5a	aging	34.916	50.012
	Calr	cardiac muscle cell differentiation, cellular senescence, negative regulation of neuron differentiation	34.122	36.495
	Pfn1	neural tube closure	27.774	21.627
	Cfl1	neural crest cell migration, neural fold formation, regulation of dendritic spine morphogenesis	30.154	35.144
	Sptbn1	axon guidance, cerebellar Purkinje cell layer morphogenesis, multicellular organism growth, synapse assembly	37.296	32.44
	Lgals1	myoblast differentiation, negative regulation of neuron projection development, plasma cell differentiation	32.535	33.792
	Capn2	blastocyst development, myoblast fusion	33.329	36.495
	Anxa1	alpha-beta T cell differentiation, endocrine pancreas development, gliogenesis, hepatocyte differentiation, keratinocyte differentiation, myoblast migration involved in skeletal muscle regeneration, prostate gland development	28.567	31.089
	Snd1	osteoblast differentiation	19.045	37.847
	Mybbp1a	osteoblast differentiation	20.632	40.55
	Tpm4	osteoblast differentiation	23.806	25.682
	Aars	cerebellar Purkinje cell layer development, hair follicle development, skin development	28.567	31.089
	Cand1	cell differentiation	23.013	27.034
	Gaa	heart morphogenesis, tissue development	27.774	14.869
	Ctsd	epithelial tube branching involved in lung morphogenesis	24.6	31.089
	Plod3	endothelial cell morphogenesis, epidermis morphogenesis, in utero embryonic development, lung morphogenesis, neural tube development	15.077	41.902
	Serpinb6	gonad development	29.361	16.22
	Fscn1	anatomical structure morphogenesis	19.045	24.33
	Stat3	aging, astrocyte differentiation, eye photoreceptor cell differentiation, negative regulation of neuron migration, radial glial cell differentiation, stem cell population maintenance	17.458	33.792
	Cap1	cell morphogenesis	21.425	29.737
	Tcp1	spermatid development	28.567	14.869
	Ctsb	decidualization, epithelial cell differentiation	24.6	18.924
	Flnc	muscle fiber development	21.425	32.44
	Myo1c	determination of digestive tract left/right asymmetry, determination of left/right symmetry, imaginal disc-derived male genitalia morphogenesis, mesoderm development	7.1418	36.495
	Rpsa	epithelial cell differentiation	20.632	27.034
	Myh10	adult heart development, aorta development, axon guidance, axonogenesis, brain development, cardiac myofibril assembly, cardiac septum development, cerebellar Purkinje cell layer development, coronary vasculature development, fourth ventricle development, heart development, in utero embryonic development, lateral ventricle development, myofibril assembly, neuron migration, neuron projection devel…	26.98	56.771
	Psap	developmental growth, epithelial cell differentiation involved in prostate gland development, prostate gland growth	30.948	9.4618
	Dpysl2	axon guidance, brain development, multicellular organism development, nervous system development, olfactory bulb development, regulation of axon extension, spinal cord development	26.98	20.275
	Hnrnpu	cardiac muscle cell development, osteoblast differentiation	19.045	18.924
	Hspa4	kidney development	20.632	22.979
	Rps4x	multicellular organism development	23.806	20.275
	Ugdh	gastrulation with mouth forming second	16.664	22.979
	Canx	aging	16.664	24.33
	Gpi	angiogenesis, in utero embryonic development, mesoderm formation	16.664	25.682
	Hmgcs1	brain development, liver development, male gonad development	18.251	21.627
	Ppp1ca	branching morphogenesis of an epithelial tube, lung development	14.284	32.44
	Tpm1	brain development, in utero embryonic development, myeloid cell development, sarcomere organization, ventricular cardiac muscle tissue morphogenesis	7.1418	16.22
	Rack1	angiogenesis, convergent extension involved in gastrulation, gastrulation, multicellular organism development	19.045	22.979
	Iars	osteoblast differentiation	15.871	21.627
	Ppia	neuron differentiation	19.838	16.22
	Rhoa	alpha-beta T cell lineage commitment, beta selection, cell differentiation, cell morphogenesis, cerebral cortex cell migration, endothelial tube lumen extension, forebrain radial glial cell differentiation, negative regulation of neuron differentiation, neuron projection morphogenesis, odontogenesis, ossification involved in bone maturation, positive regulation of neuron differentiation, regulati…	17.458	21.627
	Rhoc	wound healing, spreading of cells	11.903	16.22
	Ephx1	liver development	9.5224	14.869
	Mrc2	osteoblast differentiation	15.077	16.22
	Ptgis	decidualization, embryo implantation	16.664	10.813
	Rps7	cell differentiation, chordate embryonic development, hemopoiesis, neural tube closure	16.664	18.924
	Itgb1	axon extension, cardiac muscle cell differentiation, cardiac muscle tissue development, cell fate specification, cell migration involved in sprouting angiogenesis, dendrite morphogenesis, formation of radial glial scaffolds, in utero embryonic development, mesodermal cell differentiation, neuron projection development, sarcomere organization	11.903	24.33
	Nme2	positive regulation of neuron projection development	19.838	17.572
	Ncl	angiogenesis	19.838	10.813
	Tars	determination of adult lifespan	7.9354	18.924
	Tnc	bud outgrowth involved in lung branching, mesenchymal-epithelial cell signaling involved in prostate gland development, neuron projection development, odontogenesis of dentin-containing tooth, osteoblast differentiation, peripheral nervous system axon regeneration, prostate gland epithelium morphogenesis	18.251	10.813
	Fn1	angiogenesis, endodermal cell differentiation, positive regulation of axon extension, substrate adhesion-dependent cell spreading	14.284	12.165
	Nedd4	blood vessel morphogenesis, development involved in symbiotic interaction, endocardial cushion development, nervous system development, neuron projection development, outflow tract morphogenesis, regulation of dendrite morphogenesis	25.393	25.682
	Atic	animal organ regeneration, brainstem development, cerebellum development, cerebral cortex development	12.697	14.869
	Tagln	epithelial cell differentiation	11.903	22.979
	Atp6v1b2	inner ear morphogenesis	11.903	21.627
	Vcl	axon extension, morphogenesis of an epithelium	11.11	20.275
	Thbs1	blood vessel morphogenesis, endocardial cushion development, growth plate cartilage development, outflow tract morphogenesis, sprouting angiogenesis	15.871	12.165
	Aldh18a1	embryo development ending in seed dormancy, pollen development	15.077	10.813
	Anxa3	animal organ regeneration, hippocampus development	9.5224	25.682
	aExponentially Modified Protein Abundance Index (http://www.matrixscience.com/help/quant_empai_help.html).
	Supplementary Table 4. Cont 1.
	UniProt/SWISS-	Molecular Function	emPAIa
	Alternate ID	developmental process	C57BL/6	SCID
	Ddx39b	liver development	9.5224	24.33
	Gba	skin morphogenesis	12.697	14.869
	Ptgs1	keratinocyte differentiation	17.458	6.7584
	Glud1	cerebellum development	12.697	14.869
	Gstp1	animal organ regeneration, oligodendrocyte development	14.284	10.813
	43345	cellularization, neuron projection development	14.284	24.33
	Tagln2	epithelial cell differentiation	11.11	25.682
	Ppp2r1a	apoptotic process involved in morphogenesis	13.49	14.869
	Flii	multicellular organism development	11.903	21.627
	Oxct1	adipose tissue development, brain development, heart development	11.11	14.869
	Prmt1	chordate embryonic development, dendrite morphogenesis, in utero embryonic development, midbrain-hindbrain boundary development, neuron projection development	12.697	14.869
	Rab10	axonogenesis, establishment of neuroblast polarity, polarized epithelial cell differentiation	3.1741	5.4067
	Rab14	embryo development	3.9677	2.7034
	Cnn2	hemopoiesis	9.5224	20.275
	Tpt1	cell differentiation, stem cell population maintenance	15.871	8.1101
	Idh1	female gonad development	15.871	5.4067
	Eif4g1	positive regulation of neuron differentiation	15.077	16.22
	Pafah1b2	brain development	9.5224	18.924
	Psmc4	blastocyst development	10.316	14.869
	Ran	hippocampus development, spermatid development	9.5224	18.924
	Hspe1	osteoblast differentiation	18.251	4.055
	Ehd1	neuron projection development	9.5224	13.517
	Mapk1	Bergmann glial cell differentiation, animal organ morphogenesis, cardiac neural crest cell development involved in heart development, face development, heart development, labyrinthine layer blood vessel development, lung morphogenesis, mammary gland epithelial cell proliferation, neural crest cell development, outer ear morphogenesis, thymus development, thyroid gland development, trachea formati…	12.697	27.034
	Rps3a	cell differentiation	7.9354	16.22
	Nme1	cell differentiation, lactation, mammary gland development, nervous system development	15.077	14.869
	Col12a1	endodermal cell differentiation	5.5548	20.275
	Ddx1	multicellular organism development	7.9354	12.165
	Gpd2	camera-type eye development, multicellular organism growth	11.11	10.813
	Rplp0	lactation	15.871	4.055
	Rpn2	aging	15.077	5.4067
	Xdh	lactation	7.1418	12.165
	Atp2a2	T-tubule organization	11.11	2.7034
	Npm1	cell aging	11.903	12.165
	P3h1	bone development	10.316	12.165
	Atp6v1a	imaginal disc growth, lumen formation, open tracheal system	5.5548	9.4618
	Myadm	establishment of endothelial barrier	7.1418	8.1101
	Aacs	adipose tissue development, liver development, white fat cell differentiation	10.316	6.7584
	Asns	liver development	7.1418	12.165
	Cyfip1	axon extension, cell differentiation, multicellular organism development, nervous system development	4.7612	16.22
	Man2a1	in utero embryonic development, liver development, lung alveolus development, positive regulation of neurogenesis, retina morphogenesis in camera-type eye	3.9677	16.22
	Myl6	skeletal muscle tissue development	8.7289	13.517
	Cad	animal organ regeneration, heart development, lactation, liver development	7.9354	6.7584
	Akt1	aging, germ cell development, glycogen cell differentiation involved in embryonic placenta development, labyrinthine layer blood vessel development, maternal placenta development, multicellular organism development, osteoblast differentiation, peripheral nervous system myelin maintenance, regulation of neuron projection development, spinal cord development, striated muscle cell differentiation	8.7289	12.165
	Akt2	multicellular organism development, peripheral nervous system myelin maintenance	3.9677	6.7584
	Ap2b1	aorta development, coronary vasculature development, heart development, ventricular septum development	7.9354	21.627
	Cnn3	epithelial cell differentiation	11.903	8.1101
	Col1a2	blood vessel development, skeletal system development, skin morphogenesis	11.11	5.4067
	Dhx9	osteoblast differentiation	10.316	8.1101
	Dpysl3	negative regulation of neuron projection development, nervous system development, positive regulation of neuron projection development	16.664	13.517
	Plod1	epidermis development	8.7289	14.869
	Tmed10	kidney development	9.5224	12.165
	Aprt	lactation	10.316	6.7584
	Atxn10	nervous system development, neuron projection development	4.7612	17.572
	Col1a1	blood vessel development, bone trabecula formation, cartilage development involved in endochondral bone morphogenesis, embryonic skeletal system development, endochondral ossification, face morphogenesis, osteoblast differentiation, skeletal system development, skeletal system morphogenesis, skin development, skin morphogenesis, tooth eruption, tooth mineralization	10.316	10.813
	Dld	aging, gastrulation, sperm capacitation	10.316	10.813
	Nqo1	aging	10.316	4.055
	Hnrnpab	epithelial to mesenchymal transition	8.7289	10.813
	Pdlim5	regulation of dendritic spine morphogenesis	6.3483	9.4618
	Psmd11	stem cell differentiation	7.9354	9.4618
	Gart	brainstem development, cerebellum development, cerebral cortex development	11.903	6.7584
	Sparc	bone development, heart development, inner ear development, lung development	4.7612	14.869
	Swap70	isotype switching	7.1418	6.7584
	Ugt1a7c	liver development	3.1741	4.055
	Ero1a	animal organ senescence, brown fat cell differentiation	5.5548	16.22
	Lgals3	cell differentiation, skeletal system development	11.11	1.3517
	Ppp2ca	mesoderm development	5.5548	9.4618
	Rad23b	embryonic organ development	9.5224	9.4618
	Actr3	axonal fasciculation, cell morphogenesis, chaeta development, myoblast fusion, ovarian follicle cell stalk formation, pseudocleavage involved in syncytial blastoderm formation	9.5224	6.7584
	Aimp2	Type II pneumocyte differentiation, cell differentiation, multicellular organism development	8.7289	6.7584
	Anxa4	epithelial cell differentiation, kidney development	7.9354	16.22
	Hspg2	angiogenesis, brain development, cardiac muscle tissue development, cartilage development involved in endochondral bone morphogenesis, chondrocyte differentiation, embryonic skeletal system morphogenesis, endochondral ossification	7.9354	10.813
	Ptpn11	Bergmann glial cell differentiation, atrioventricular canal development, axonogenesis, brain development, cerebellar cortex formation, face morphogenesis, genitalia development, heart development, inner ear development, megakaryocyte development, multicellular organism growth, organ growth, platelet formation	7.1418	9.4618
	Rap1b	establishment of endothelial barrier, liver regeneration, nervous system development, positive regulation of neuron projection development	7.1418	10.813
	Rap1a	establishment of endothelial barrier, liver regeneration, nervous system development, positive regulation of neuron projection development	5.5548	9.4618
	Rps15	osteoblast differentiation	7.9354	6.7584
	Phb2	mammary gland alveolus development, mammary gland branching involved in thelarche	6.3483	12.165
	Ctsz	epithelial tube branching involved in lung morphogenesis	10.316	6.7584
	Ap1b1	determination of left/right symmetry, heart development	11.11	12.165
	Lims1	chordate embryonic development	6.3483	10.813
	Sod2	age-dependent response to reactive oxygen species, aging, erythrophore differentiation, heart development, hemopoiesis, liver development, neuron development, post-embryonic development	7.1418	9.4618
	Pebp1	aging, hippocampus development, sperm capacitation, spermatid development	7.1418	5.4067
	Cpne1	cell differentiation, neuron projection extension, positive regulation of neuron differentiation	5.5548	12.165
	Ctsl	Sertoli cell differentiation, decidualization, epithelial tube branching involved in lung morphogenesis, hair follicle morphogenesis, male gonad development, multicellular organism aging, nerve development	7.9354	8.1101
	Cfl2	sarcomere organization, skeletal muscle tissue development	8.7289	8.1101
	Dnm2	aorta development, coronary vasculature development, neuron projection morphogenesis, regulation of axon extension, ventricular septum development	0.79354	17.572
	Ilk	Schwann cell development, branching involved in ureteric bud morphogenesis, cell aging, myelin assembly, myelination in peripheral nervous system, nerve development, neuron projection morphogenesis, outflow tract morphogenesis, positive regulation of axon extension, positive regulation of axonogenesis, positive regulation of dendrite morphogenesis, substrate adhesion-dependent cell spreading	9.5224	5.4067
	Nsdhl	hair follicle development, labyrinthine layer blood vessel development	7.9354	0
	Sdha	nervous system development	10.316	10.813
	Mif	cell aging	6.3483	9.4618
	Hmgb1	eye development, lung development, male gonad development, regulation of neurogenesis, spermatid nucleus differentiation	4.7612	8.1101
	Hmgb2	male gonad development, regulation of neurogenesis, spermatid nucleus differentiation	0.79354	2.7034
	Napa	brain development, neuron differentiation	7.9354	6.7584
	Capn1	mammary gland involution	2.3806	16.22
	Cdk1	animal organ regeneration, cell aging, epithelial cell differentiation, ventricular cardiac muscle cell development	4.7612	9.4618
	Fermt2	substrate adhesion-dependent cell spreading	3.1741	9.4618
	Prkaca	mesoderm formation, neural tube closure, sperm capacitation	4.7612	9.4618
	Prkacb	neural tube closure	3.9677	8.1101
	Mtpn	cerebellar granule cell differentiation, skeletal muscle tissue regeneration, striated muscle cell differentiation	7.1418	5.4067
	Rps19	erythrocyte differentiation	4.7612	8.1101
	Phgdh	glial cell development, neural tube development, neurogenesis, neuron projection development, spinal cord development	8.7289	4.055
	aExponentially Modified Protein Abundance Index (http://www.matrixscience.com/help/quant_empai_help.html).
	Supplementary Table 4. Cont 2.
	UniProt/SWISS-	Molecular Function	emPAIa
	Alternate ID	developmental process	C57BL/6	SCID
	Itgav	angiogenesis, blood vessel development, cell differentiation, endodermal cell differentiation, gonad morphogenesis, multicellular organism development, substrate adhesion-dependent cell spreading, trophoblast giant cell differentiation	7.1418	5.4067
	Cryab	aging, apoptotic process involved in morphogenesis, camera-type eye development, lens development in camera-type eye, muscle organ development	4.7612	6.7584
	Eif2s1	aging	5.5548	4.055
	Itga5	endodermal cell differentiation, wound healing, spreading of epidermal cells	7.1418	6.7584
	Nasp	blastocyst development	7.1418	6.7584
	Rnf213	angiogenesis, sprouting angiogenesis	7.1418	1.3517
	Sec23ip	acrosome assembly, spermatid development	6.3483	8.1101
	Tgm2	branching involved in salivary gland morphogenesis, salivary gland cavitation	1.5871	16.22
	Clic4	angiogenesis, branching morphogenesis of an epithelial tube, endothelial cell morphogenesis, keratinocyte differentiation, multicellular organism growth, retina vasculature morphogenesis in camera-type eye	4.7612	10.813
	Usp9x	axon extension, cerebellar cortex structural organization, hippocampus development, in utero embryonic development, neuron migration, neuron projection extension, post-embryonic development	3.9677	8.1101
	Tspo	adrenal gland development, aging, glial cell migration, negative regulation of glial cell proliferation, peripheral nervous system axon regeneration, positive regulation of glial cell proliferation	7.9354	4.055
	Nckap1	cell migration involved in gastrulation, embryonic body morphogenesis, embryonic foregut morphogenesis, embryonic heart tube development, endoderm development, in utero embryonic development, neural tube closure, notochord development, notochord morphogenesis, paraxial mesoderm development, paraxial mesoderm morphogenesis, somitogenesis, zygotic determination of anterior/posterior axis, embryo	2.3806	8.1101
	Ddx5	in utero embryonic development	6.3483	4.055
	Dhcr24	male genitalia development, skin development, tissue development	6.3483	2.7034
	Ndufs3	substantia nigra development	1.5871	12.165
	Caprin1	positive regulation of dendrite morphogenesis, positive regulation of dendritic spine morphogenesis	3.1741	9.4618
	Rtcb	in utero embryonic development, placenta development	5.5548	5.4067
	Ctnnb1	T cell differentiation, T cell differentiation in thymus, animal organ development, anterior/posterior axis specification, branching involved in blood vessel morphogenesis, branching involved in ureteric bud morphogenesis, canonical Wnt signaling pathway involved in midbrain dopaminergic neuron differentiation, canonical Wnt signaling pathway involved in positive regulation of cardiac outflow tra…	2.3806	9.4618
	Rab11a	neuron projection development, positive regulation of axon extension	6.3483	4.055
	Glo1	osteoclast differentiation	3.1741	9.4618
	Rpl22	alpha-beta T cell differentiation	4.7612	9.4618
	Map1b	axon extension, axonogenesis, dendrite development, nervous system development, positive regulation of axon extension	3.9677	4.055
	Mthfd1l	embryonic neurocranium morphogenesis, embryonic viscerocranium morphogenesis, neural tube closure	6.3483	6.7584
	Comt	developmental process	5.5548	6.7584
	Ctnna1	aging, axon regeneration, male gonad development, negative regulation of neuroblast proliferation, odontogenesis of dentin-containing tooth, ovarian follicle development	7.1418	1.3517
	Map2k1	Bergmann glial cell differentiation, cellular senescence, cerebellar cortex formation, epithelial cell proliferation involved in lung morphogenesis, face development, heart development, keratinocyte differentiation, labyrinthine layer development, neuron differentiation, placenta blood vessel development, positive regulation of axonogenesis, regulation of axon regeneration, thymus development, th…	5.5548	5.4067
	Map2k2	epithelial cell proliferation involved in lung morphogenesis, face development, heart development, positive regulation of axonogenesis, regulation of axon regeneration, thymus development, thyroid gland development, trachea formation	3.9677	1.3517
	Palld	epithelial cell morphogenesis, keratinocyte development	6.3483	5.4067
	Psma6	skeletal muscle tissue development	7.1418	4.055
	Rtn4	axonal fasciculation, cardiac epithelial to mesenchymal transition, cerebral cortex radial glia guided migration, negative regulation of axon extension, nervous system development	6.3483	5.4067
	Tfrc	osteoclast differentiation	5.5548	6.7584
	Tpi1	multicellular organism development	6.3483	5.4067
	Lonp1	aging	3.9677	5.4067
	Capzb	cell morphogenesis, muscle fiber development, neuron projection development	3.1741	4.055
	Fkbp1a	heart morphogenesis, heart trabecula formation, ventricular cardiac muscle tissue morphogenesis	5.5548	1.3517
	Jak1	cell differentiation	4.7612	4.055
	Pak2	amygdala development, axonogenesis, branching morphogenesis of an epithelial tube, dendrite development, dendritic spine development	5.5548	4.055
	Pak1	amygdala development, axonogenesis, branching morphogenesis of an epithelial tube, dendrite development, dendritic spine development	2.3806	0
	Ap1g1	endosome to melanosome transport	0.79354	13.517
	Asph	face morphogenesis, limb morphogenesis, palate development, pattern specification process	3.9677	5.4067
	Mthfd1	heart development, neural tube closure, somite development	7.1418	2.7034
	Syncrip	osteoblast differentiation	2.3806	9.4618
	Prdx3	maternal placenta development, myeloid cell differentiation	4.7612	8.1101
	Psmc3	blastocyst development	5.5548	2.7034
	Tmed2	embryonic morphogenesis, embryonic placenta development, heart looping, in utero embryonic development, labyrinthine layer blood vessel development, maternal placenta development, multicellular organism growth, neural tube closure, post-anal tail morphogenesis, somite rostral/caudal axis specification, somitogenesis	4.7612	2.7034
	Snrnp200	osteoblast differentiation	4.7612	1.3517
	Umps	lactation	2.3806	8.1101
	Ctnnd1	epithelial cell differentiation involved in salivary gland development, glomerulus morphogenesis, keratinocyte differentiation, kidney development, morphogenesis of a polarized epithelium, salivary gland morphogenesis	4.7612	6.7584
	Gdi1	negative regulation of axonogenesis	7.1418	6.7584
	Cul5	cerebral cortex radially oriented cell migration, radial glia guided migration of Purkinje cell	3.9677	6.7584
	Dbi	hair follicle development, lateral ventricle development, skin development	1.5871	12.165
	Hmox1	angiogenesis, liver regeneration	5.5548	1.3517
	Kif5b	axon guidance	4.7612	1.3517
	Lmna	muscle organ development, ventricular cardiac muscle cell development	3.9677	2.7034
	Tcaf2	hematopoietic progenitor cell differentiation	3.9677	8.1101
	Btf3	in utero embryonic development	4.7612	2.7034
	Col5a1	blood vessel development, eye morphogenesis, heart morphogenesis, skin development, tendon development, wound healing, spreading of epidermal cells	2.3806	8.1101
	Mapk3	Bergmann glial cell differentiation, animal organ morphogenesis, cardiac neural crest cell development involved in heart development, cartilage development, face development, lung morphogenesis, neural crest cell development, outer ear morphogenesis, thymus development, thyroid gland development, trachea formation	4.7612	13.517
	Rala	neural tube closure	2.3806	8.1101
	Ddx21	osteoblast differentiation	4.7612	5.4067
	Prkcsh	in utero embryonic development, liver development, negative regulation of neuron projection development, renal system development	4.7612	4.055
	Tpp1	central nervous system development, epithelial cell differentiation, nervous system development	6.3483	4.055
	Pafah1b1	acrosome assembly, auditory receptor cell development, brain development, brain morphogenesis, cell differentiation, cerebral cortex development, cerebral cortex neuron differentiation, cochlea development, corpus callosum morphogenesis, establishment of planar polarity of embryonic epithelium, hippocampus development, layer formation in cerebral cortex, microtubule cytoskeleton organization invo…	4.7612	2.7034
	Wars	angiogenesis	3.1741	4.055
	Ddx6	negative regulation of neuron differentiation, stem cell population maintenance	5.5548	1.3517
	Plpp3	Bergmann glial cell differentiation, blood vessel development, gastrulation with mouth forming second, multicellular organism development	5.5548	0
	Asl	post-embryonic development	6.3483	1.3517
	Arcn1	cerebellar Purkinje cell layer maturation	4.7612	5.4067
	Pbxip1	cell differentiation	0	13.517
	Phb	animal organ regeneration, osteoblast differentiation, ovarian follicle atresia, ovarian follicle development	3.9677	5.4067
	Prdx2	thymus development	5.5548	4.055
	Ptges3	lung saccule development, skin development	3.1741	4.055
	Ppib	bone development	4.7612	1.3517
	Prpf19	inner cell mass cell proliferation, negative regulation of neuron differentiation, positive regulation of astrocyte differentiation, positive regulation of neuron differentiation	3.9677	4.055
	Rps14	erythrocyte differentiation	3.1741	6.7584
	Hprt1	central nervous system neuron development, cerebral cortex neuron differentiation, dendrite morphogenesis, striatum development	2.3806	4.055
	Hdac1	embryonic digit morphogenesis, endoderm development, epidermal cell differentiation, eyelid development in camera-type eye, fungiform papilla formation, hair follicle placode formation, hippocampus development, neuron differentiation, odontogenesis of dentin-containing tooth, positive regulation of oligodendrocyte differentiation	3.1741	5.4067
	Tgfb1i1	cell fate commitment, epithelial cell differentiation, morphogenesis of embryonic epithelium	4.7612	5.4067
	Dock7	axonogenesis, establishment of neuroblast polarity, hematopoietic progenitor cell differentiation, interkinetic nuclear migration, multicellular organism development, nervous system development, neuron projection development, regulation of neurogenesis	3.9677	5.4067
	Txnrd1	gastrulation, mesoderm formation	5.5548	1.3517
	Pdcl3	angiogenesis	3.1741	6.7584
	Rrm1	cell proliferation in forebrain, male gonad development, retina development in camera-type eye	1.5871	8.1101
	Fxr1	cell differentiation, multicellular organism development, muscle organ development	2.3806	6.7584
	Ptgs2	angiogenesis, bone mineralization, brown fat cell differentiation, decidualization, embryo implantation, keratinocyte differentiation	2.3806	5.4067
	Ppp2r2a	developmental process	3.1741	6.7584
	Cnpy2	tissue development	3.9677	6.7584
	Thy1	angiogenesis, negative regulation of axonogenesis, retinal cone cell development	3.1741	4.055
	Lamb1	axon guidance, embryo implantation, neuron projection development, neuronal-glial interaction involved in cerebral cortex radial glia guided migration, odontogenesis, substrate adhesion-dependent cell spreading	3.1741	2.7034
	Snx2	lamellipodium morphogenesis	0.79354	8.1101
	Cd9	brain development, oligodendrocyte development, paranodal junction assembly	3.1741	8.1101
	Sec63	liver development, multicellular organism aging, renal system development	3.9677	1.3517
	Bag6	brain development, cell differentiation, embryo development, kidney development, lung development	1.5871	8.1101
	Bin1	multicellular organism development, muscle cell differentiation, positive regulation of astrocyte differentiation, regulation of neuron differentiation	3.9677	1.3517
	Ezr	epithelial cell differentiation, establishment of endothelial barrier	11.903	14.869
	Ckb	brain development, substantia nigra development	1.5871	6.7584
	Mfge8	angiogenesis	3.1741	4.055
	Rcn1	camera-type eye development, in utero embryonic development	4.7612	1.3517
	Eif2s2	in utero embryonic development, male gonad development	3.1741	2.7034
	Vcam1	chorio-allantoic fusion, embryonic placenta morphogenesis, heart development, visceral serous pericardium development	4.7612	2.7034
	Manf	dopaminergic neuron differentiation, neuron projection development	4.7612	1.3517
	aExponentially Modified Protein Abundance Index (http://www.matrixscience.com/help/quant_empai_help.html).
	Supplementary Table 4. Cont 3.
	UniProt/SWISS-	Molecular Function	emPAIa
	Alternate ID	developmental process	C57BL/6	SCID
	Nudcd2	developmental process	3.9677	2.7034
	Trim28	DNA methylation involved in embryo development, convergent extension involved in axis elongation, embryo implantation, embryonic placenta morphogenesis, epithelial to mesenchymal transition, in utero embryonic development	3.1741	4.055
	Serpine1	placenta development	2.3806	4.055
	Impact	nervous system development, neuron projection extension, positive regulation of neuron differentiation	3.1741	1.3517
	Dlg1	branching involved in ureteric bud morphogenesis, embryonic skeletal system morphogenesis, hard palate development, lens development in camera-type eye, reproductive structure development, smooth muscle tissue development, tissue morphogenesis, ureteric bud development	3.9677	4.055
	Rock2	dendrite morphogenesis, neural tube closure	3.1741	4.055
	Ranbp1	positive regulation of neuron projection development	2.3806	4.055
	Picalm	axonogenesis, dendrite morphogenesis, hemopoiesis, multicellular organism development, synaptic vesicle maturation	1.5871	6.7584
	Gss	aging	2.3806	6.7584
	Rras2	osteoblast differentiation	3.1741	6.7584
	Cul4b	hemopoiesis, in utero embryonic development, neuron projection development, somatic stem cell population maintenance	3.9677	4.055
	Cul4a	hemopoiesis, in utero embryonic development, somatic stem cell population maintenance	2.3806	1.3517
	Hsd17b4	Sertoli cell development, osteoblast differentiation	6.3483	1.3517
	Myo5a	melanocyte differentiation, myelination, odontogenesis	0.79354	5.4067
	Nup93	glomerular visceral epithelial cell development, renal system development	3.9677	2.7034
	Gnb1	posterior lateral line neuromast primordium migration, retina development in camera-type eye	9.5224	2.7034
	Ptk7	axis elongation, cochlea morphogenesis, convergent extension, coronary vasculature development, establishment of epithelial cell apical/basal polarity, establishment of planar polarity, heart development, lung-associated mesenchyme development, neural tube closure, planar cell polarity pathway involved in neural tube closure, positive regulation of neuron projection development, ventricular septu…	2.3806	0
	Basp1	glomerular visceral epithelial cell differentiation, substantia nigra development	3.1741	0
	Fkbp4	embryo implantation, male sex differentiation, negative regulation of neuron projection development, prostate gland development, reproductive structure development	6.3483	0
	Igf2r	animal organ regeneration, liver development, post-embryonic development	4.7612	1.3517
	Tra2b	cerebral cortex regionalization, embryonic brain development	4.7612	1.3517
	Cul1	animal organ morphogenesis	2.3806	6.7584
	Atp5f1	substantia nigra development	1.5871	5.4067
	Lipa	cell morphogenesis, lung development	2.3806	6.7584
	Eif4e	lung development, negative regulation of neuron differentiation, stem cell population maintenance	3.1741	4.055
	Unc45a	cell differentiation, multicellular organism development, muscle organ development	2.3806	5.4067
	Eif4h	developmental growth	4.7612	0
	Scfd1	cell morphogenesis	2.3806	5.4067
	Cox6b1	substantia nigra development	3.1741	5.4067
	Glg1	bone morphogenesis	3.1741	2.7034
	Nmt1	in utero embryonic development	3.9677	4.055
	Psmc2	osteoblast differentiation	3.9677	4.055
	Csnk2b	endothelial tube morphogenesis	4.7612	2.7034
	Diaph1	brain development, neuron projection development	3.1741	1.3517
	Rras	face morphogenesis, leukocyte differentiation	2.3806	5.4067
	Crkl	animal organ morphogenesis, anterior/posterior pattern specification, blood vessel development, heart development, parathyroid gland development, pattern specification process, thymus development	2.3806	2.7034
	Myo1e	glomerular basement membrane development, glomerular visceral epithelial cell development, hemopoiesis, in utero embryonic development, kidney development, post-embryonic hemopoiesis, vasculogenesis	0.79354	9.4618
	Ppp3r1	Schwann cell development, branching involved in blood vessel morphogenesis, epithelial to mesenchymal transition, heart development, lung epithelial cell differentiation, myelination in peripheral nervous system	2.3806	2.7034
	Adrm1	Sertoli cell development, adipose tissue development, follicle-stimulating hormone signaling pathway, oogenesis, ovarian follicle development, seminiferous tubule development, spermatid development, thymus development	3.9677	0
	Mmp14	angiogenesis, astrocyte cell migration, bone development, branching morphogenesis of an epithelial tube, craniofacial suture morphogenesis, embryonic cranial skeleton morphogenesis, endochondral ossification, endodermal cell differentiation, lung development, male gonad development, ovarian follicle development	3.9677	2.7034
	Pfdn5	retina development in camera-type eye	4.7612	1.3517
	Ap1m1	endosome to melanosome transport	2.3806	5.4067
	Gpnmb	bone mineralization, osteoblast differentiation	3.1741	0
	Dnmt1	DNA methylation involved in embryo development	0.79354	6.7584
	Slit3	animal organ morphogenesis, apoptotic process involved in luteolysis, axon extension involved in axon guidance, axon guidance, multicellular organism development, nervous system development, regulation of axonogenesis	1.5871	2.7034
	Dazap1	cell differentiation, maternal placenta development, multicellular organism development	0.79354	6.7584
	Postn	bone regeneration, neuron projection extension	2.3806	0
	Acadm	cardiac muscle cell differentiation, heart development, liver development, post-embryonic development	2.3806	4.055
	Pgm3	hemopoiesis	4.7612	1.3517
	Dclk1	axon extension, axonogenesis, brain development, central nervous system projection neuron axonogenesis, dendrite morphogenesis, forebrain development, multicellular organism development, nervous system development, neuron migration	3.1741	4.055
	Nup133	neural tube development, neurogenesis, paraxial mesoderm development, somite development	1.5871	5.4067
	Kras	epithelial tube branching involved in lung morphogenesis, forebrain astrocyte development, liver development, striated muscle cell differentiation	2.3806	2.7034
	Jup	skin development	3.1741	2.7034
	Pitpna	axonogenesis	1.5871	5.4067
	Smarcc2	nervous system development, regulation of transcription from RNA polymerase II promoter involved in forebrain neuron fate commitment	1.5871	4.055
	Impdh2	retina development in camera-type eye	0.79354	4.055
	Huwe1	cell differentiation	1.5871	4.055
	Plcd1	angiogenesis, labyrinthine layer blood vessel development	2.3806	2.7034
	Mtnd4	aging, cerebellum development, in utero embryonic development	1.5871	2.7034
	Cops2	neurogenesis, neuron differentiation, skeletal muscle cell differentiation	2.3806	0
	Eif2b1	oligodendrocyte development	1.5871	4.055
	Qki	axon ensheathment, multicellular organism development, muscle cell differentiation, myelination, spermatid development, vasculogenesis	0.79354	4.055
	Col4a3bp	cell morphogenesis, heart morphogenesis, in utero embryonic development, mitochondrion morphogenesis	3.1741	2.7034
	Rac1	anatomical structure arrangement, auditory receptor cell morphogenesis, axon guidance, cerebral cortex GABAergic interneuron development, cerebral cortex radially oriented cell migration, cochlea morphogenesis, dendrite development, dendrite morphogenesis, dopaminergic neuron differentiation, embryonic olfactory bulb interneuron precursor migration, epithelial cell morphogenesis, midbrain dopamin…	1.5871	5.4067
	Tcea1	erythrocyte differentiation	3.9677	1.3517
	Nfic	Clara cell differentiation, Type I pneumocyte differentiation, Type II pneumocyte differentiation, anterior commissure morphogenesis, cell differentiation involved in salivary gland development, chondrocyte differentiation, commissural neuron axon guidance, forebrain development, glial cell differentiation, hindbrain development, lung ciliated cell differentiation, lung development, odontogenesis…	0	6.7584
	Nfib	Clara cell differentiation, Type I pneumocyte differentiation, Type II pneumocyte differentiation, anterior commissure morphogenesis, cell differentiation involved in salivary gland development, chondrocyte differentiation, commissural neuron axon guidance, forebrain development, glial cell differentiation, hindbrain development, lung ciliated cell differentiation, lung development, principal sen…	0	2.7034
	Rab21	positive regulation of dendrite morphogenesis, regulation of axon extension	3.9677	0
	Gla	bone mineralization	3.1741	0
	Coro1c	neural crest cell migration	3.9677	1.3517
	Mesd	mesoderm development	3.1741	2.7034
	Arf6	cell differentiation, liver development, negative regulation of dendrite development, nervous system development, regulation of dendritic spine development	2.3806	1.3517
	Soat1	macrophage derived foam cell differentiation	1.5871	2.7034
	Plxnb2	brain development, multicellular organism development, neural tube closure, neuroblast proliferation, positive regulation of axonogenesis, positive regulation of neuron projection development, regulation of neuron migration, semaphorin-plexin signaling pathway involved in axon guidance	0.79354	4.055
	Camk2d	cell growth involved in cardiac muscle cell development	2.3806	4.055
	Eml1	brain development, hematopoietic progenitor cell differentiation, neuroblast proliferation	1.5871	0
	Anp32b	inner ear development, palate development, vasculature development, ventricular system development	2.3806	1.3517
	Alg5	determination of left/right symmetry	2.3806	1.3517
	Parva	outflow tract septum morphogenesis, sprouting angiogenesis, substrate adhesion-dependent cell spreading	2.3806	4.055
	Sgpl1	Leydig cell differentiation, face morphogenesis, female gonad development, hemopoiesis, kidney development, luteinization, palate development, post-embryonic development, skeletal system morphogenesis, vasculogenesis	0.79354	4.055
	Gys1	heart development	2.3806	2.7034
	Map2k4	cell growth involved in cardiac muscle cell development	1.5871	5.4067
	Spag9	positive regulation of neuron differentiation, striated muscle cell differentiation	1.5871	1.3517
	Nxn	cardiovascular system development, cell differentiation, multicellular organism development	0.79354	5.4067
	Fhl1	cell differentiation, multicellular organism development	2.3806	2.7034
	Cops3	in utero embryonic development	3.1741	1.3517
	Rps11	osteoblast differentiation	2.3806	2.7034
	Mgat1	in utero embryonic development	3.9677	0
	Bzw2	cell differentiation, multicellular organism development, nervous system development	3.1741	4.055
	Uba6	amygdala development, dendritic spine development, hippocampus development	1.5871	4.055
	Eif4a3	embryonic cranial skeleton morphogenesis	1.5871	4.055
	Gclc	aging	1.5871	0
	Mapk14	angiogenesis, cartilage condensation, cell morphogenesis, chondrocyte differentiation, myoblast differentiation involved in skeletal muscle regeneration, osteoclast differentiation, placenta development, skeletal muscle tissue development, stress-induced premature senescence, striated muscle cell differentiation	0.79354	2.7034
	Dnm1l	mitochondrion morphogenesis	1.5871	4.055
	Rpl24	optic nerve development, retina development in camera-type eye, retinal ganglion cell axon guidance	1.5871	2.7034
	Prkar1a	animal organ morphogenesis, cardiac muscle cell proliferation, heart development, mesoderm formation, sarcomere organization	2.3806	4.055
	Lox	aorta development, heart development, lung development	0.79354	4.055
	Nradd	brain development, in utero embryonic development	2.3806	4.055
	H3f3a	brain development, embryo implantation, male gonad development, multicellular organism growth, muscle cell differentiation, oogenesis, osteoblast differentiation, spermatid development	3.1741	1.3517
	Ybx2	oogenesis, spermatid development	3.9677	0
	aExponentially Modified Protein Abundance Index (http://www.matrixscience.com/help/quant_empai_help.html).
	Supplementary Table 4. Cont 4.
	UniProt/SWISS-	Molecular Function	emPAIa
	Alternate ID	developmental process	C57BL/6	SCID
	Mylk	aorta smooth muscle tissue morphogenesis	0	1.3517
	Cdk4	adipose tissue development, animal organ regeneration, lens development in camera-type eye	3.1741	0
	Atp6v0d1	brain development	3.9677	0
	Vasp	axon guidance, neural tube closure	2.3806	0
	Rps6	T cell differentiation in thymus, erythrocyte development, gastrulation, oogenesis stage, placenta development	2.3806	1.3517
	Stxbp1	axon target recognition, synaptic vesicle maturation	2.3806	0
	Rps16	liver regeneration	1.5871	1.3517
	Map4	neuron projection development	2.3806	2.7034
	Crmp1	axon guidance, negative regulation of neuron projection development, nervous system development	4.7612	0
	Ube2i	multicellular organism development	2.3806	2.7034
	Cpt1a	epithelial cell differentiation	3.1741	1.3517
	Tsnax	cell differentiation, multicellular organism development	0	6.7584
	Pdgfrb	adrenal gland development, aorta morphogenesis, blood vessel development, cardiac myofibril assembly, cardiac vascular smooth muscle cell differentiation, cell migration involved in coronary angiogenesis, cell migration involved in vasculogenesis, embryonic organ development, hemopoiesis, in utero embryonic development, metanephric glomerular capillary formation, metanephric glomerular mesangial …	2.3806	2.7034
	Cnot1	multicellular organism development, trophectodermal cell differentiation	1.5871	2.7034
	Nnmt	animal organ regeneration	2.3806	0
	Nfkb2	aging, follicular dendritic cell differentiation, germinal center formation, lymph node development, spleen development	2.3806	0
	Ufl1	osteoblast differentiation, positive regulation of glial cell proliferation	1.5871	2.7034
	Col4a1	angiogenesis, blood vessel morphogenesis, brain development, branching involved in blood vessel morphogenesis, epithelial cell differentiation, renal tubule morphogenesis, retinal blood vessel morphogenesis	0.79354	4.055
	Arhgef2	cell morphogenesis, negative regulation of neurogenesis	1.5871	2.7034
	Rpl32	liver regeneration	1.5871	1.3517
	Sqstm1	cell differentiation	0	2.7034
	Akr1b1	inner medullary collecting duct development	1.5871	1.3517
	Camk2g	cell differentiation, multicellular organism development, nervous system development	1.5871	2.7034
	Birc6	labyrinthine layer development, placenta development, spongiotrophoblast layer development	0	4.055
	Acadvl	epithelial cell differentiation	0.79354	2.7034
	Col6a1	endodermal cell differentiation, osteoblast differentiation	1.5871	2.7034
	Celf1	spermatid development	0.79354	4.055
	Cat	aging, kidney development, osteoblast differentiation, ureteric bud development	1.5871	1.3517
	Gnpnat1	liver development	0	6.7584
	Hsbp1	endodermal cell differentiation	0.79354	4.055
	Ly6e	adrenal gland development, in utero embryonic development, organ growth, ventricular cardiac muscle tissue morphogenesis	0	2.7034
	Actl6a	nervous system development, neural retina development, spinal cord development	0	1.3517
	Tbcb	cell differentiation, multicellular organism development, nervous system development	1.5871	0
	Nif3l1	neuron differentiation	2.3806	1.3517
	Rictor	embryo development	3.1741	0
	Mycbp2	branchiomotor neuron axon guidance, cell morphogenesis involved in neuron differentiation, central nervous system projection neuron axonogenesis	0.79354	2.7034
	Cdh11	corticospinal tract morphogenesis	3.1741	0
	Matr3	heart valve development, ventricular septum development	2.3806	0
	Mapkapk2	inner ear development	1.5871	0
	Lclat1	multicellular organism development	1.5871	1.3517
	Spcs3	fat cell differentiation	0.79354	4.055
	Tmem126a	optic nerve development	0.79354	4.055
	Uchl1	axon target recognition, axonogenesis, muscle fiber development	2.3806	0
	Cd44	branching involved in prostate gland morphogenesis, branching involved in ureteric bud morphogenesis	2.3806	0
	Pafah1b3	brain development	1.5871	2.7034
	Pdlim7	cell differentiation, multicellular organism development	0.79354	2.7034
	Fis1	mitochondrion morphogenesis	2.3806	1.3517
	Sigmar1	nervous system development	0	1.3517
	Gnas	bone development, cartilage development, developmental growth, embryonic cranial skeleton morphogenesis, embryonic hindlimb morphogenesis, endochondral ossification, hair follicle placode formation, multicellular organism growth, post-embryonic body morphogenesis, post-embryonic development, skeletal system development, skin development	1.5871	0
	Ssbp3	head development, head morphogenesis, hematopoietic progenitor cell differentiation, midbrain-hindbrain boundary initiation, prechordal plate formation	0.79354	1.3517
	Myo9b	lamellipodium morphogenesis	0.79354	2.7034
	Mtco2	lactation	1.5871	2.7034
	Pitpnb	in utero embryonic development	0.79354	1.3517
	Aldh3a2	central nervous system development, epidermis development, peripheral nervous system development	0	5.4067
	Wdr77	secretory columnal luminar epithelial cell differentiation involved in prostate glandular acinus development	1.5871	2.7034
	Ppt1	brain development, nervous system development	0.79354	2.7034
	Sf3b6	blastocyst formation	0.79354	4.055
	Tigar	intestinal epithelial cell development	1.5871	2.7034
	Mbnl1	embryonic limb morphogenesis, in utero embryonic development, myoblast differentiation, nervous system development, skeletal muscle tissue development	1.5871	0
	Eef1e1	embryo development	1.5871	2.7034
	Rpl38	axial mesoderm development, middle ear morphogenesis, skeletal system development	1.5871	2.7034
	Srpk1	cell differentiation	1.5871	1.3517
	Srsf5	liver regeneration	1.5871	1.3517
	Trove2	immune system development	1.5871	0
	Farp1	dendrite morphogenesis, multicellular organism development, synapse assembly	0	1.3517
	Bsg	decidualization, embryo implantation, odontogenesis of dentin-containing tooth	2.3806	0
	Maob	substantia nigra development	2.3806	0
	Ap3d1	endosome to melanosome transport	2.3806	0
	Rpl30	liver regeneration	1.5871	1.3517
	Spr	cell morphogenesis involved in neuron differentiation	2.3806	0
	Hmgcl	liver development	1.5871	0
	Kif2a	cell differentiation, multicellular organism development, nervous system development	1.5871	1.3517
	Dcn	aging, kidney development, placenta development, skeletal muscle tissue development	2.3806	0
	Cspg4	angiogenesis, glial cell migration, multicellular organism development	1.5871	0
	Prpsap2	bone development	2.3806	0
	Top1	embryonic cleavage	0	2.7034
	Qdpr	liver development	0.79354	0
	Pacsin2	cell projection morphogenesis	3.1741	0
	Asap1	negative regulation of dendritic spine development	0	1.3517
	Jun	aging, angiogenesis, axon regeneration, eyelid development in camera-type eye, leading edge cell differentiation, liver development, monocyte differentiation, outflow tract morphogenesis	2.3806	0
	Dusp3	in utero embryonic development	0.79354	1.3517
	Carm1	aging, endochondral bone morphogenesis, negative regulation of dendrite development	0.79354	0
	B2m	T cell differentiation in thymus, negative regulation of neuron projection development	0.79354	2.7034
	Cav1	angiogenesis, lactation, mammary gland involution, skeletal muscle tissue development, vasculogenesis	0.79354	2.7034
	Hs2st1	ureteric bud formation	0	4.055
	Itm2b	nervous system development	0.79354	2.7034
	Nudc	multicellular organism development	0.79354	2.7034
	Prps1	animal organ regeneration, nervous system development	1.5871	1.3517
	Uqcrq	cerebellar Purkinje cell layer development, hippocampus development, hypothalamus development, midbrain development, pons development, pyramidal neuron development, subthalamus development, thalamus development	0	2.7034
	Srgap2	dendritic spine development, extension of a leading process involved in cell motility in cerebral cortex radial glia guided migration, negative regulation of neuron migration, nervous system development, neuron projection morphogenesis, substrate adhesion-dependent cell spreading	0.79354	1.3517
	Fmn1	dendrite morphogenesis, forelimb morphogenesis, hindlimb morphogenesis, kidney development, limb development, skeletal system morphogenesis, ureteric bud invasion	0	4.055
	Vmp1	embryo implantation	0	2.7034
	Mapk8	dendrite morphogenesis, determination of dorsal identity, neuron migration, neuronal stem cell population maintenance	0	2.7034
	Abi1	dendrite morphogenesis, lamellipodium morphogenesis, megakaryocyte development, somitogenesis	2.3806	0
	Arsa	central nervous system development	0.79354	0
	Bloc1s6	endosome to melanosome transport, melanocyte differentiation, neuron projection development	0.79354	1.3517
	Casp3	cell fate commitment, erythrocyte differentiation, heart development, keratinocyte differentiation, neuron differentiation	1.5871	1.3517
	Cd34	glomerular endothelium development, hematopoietic stem cell proliferation, metanephric glomerular mesangial cell differentiation, transdifferentiation, vascular wound healing	2.3806	0
	Cd63	endosome to melanosome transport, pigment cell differentiation, pigment granule maturation	1.5871	0
	Cnnm4	biomineral tissue development, enamel mineralization	1.5871	0
	aExponentially Modified Protein Abundance Index (http://www.matrixscience.com/help/quant_empai_help.html).
	Supplementary Table 4. Cont 5.
	UniProt/SWISS-	Molecular Function	emPAIa
	Alternate ID	developmental process	C57BL/6	SCID
	Ctbp1	cell differentiation, white fat cell differentiation	2.3806	0
	Epb41l3	myelin maintenance, neuron projection morphogenesis, paranodal junction assembly	0.79354	0
	Fam3c	multicellular organism development	1.5871	0
	Grem1	animal organ morphogenesis, branching involved in ureteric bud morphogenesis, cell migration involved in sprouting angiogenesis, cell morphogenesis, determination of dorsal identity, embryonic limb morphogenesis, limb development, mesenchymal to epithelial transition involved in metanephros morphogenesis, positive regulation of transcription from RNA polymerase II promoter involved in myocardial …	1.5871	0
	Hexb	astrocyte cell migration, myelination, oogenesis, skeletal system development	1.5871	1.3517
	Smarcb1	blastocyst development, blastocyst hatching, cell differentiation, nervous system development	2.3806	0
	Tmtc3	bud outgrowth involved in lung branching, cell differentiation, lung alveolus development, lung development, muscle fiber development, post-embryonic development	1.5871	1.3517
	Vps4a	abscission	0.79354	2.7034
	Eif2b2	central nervous system development, myelination, oligodendrocyte development, ovarian follicle development	1.5871	0
	Armc6	hematopoietic progenitor cell differentiation	0	2.7034
	Hook3	interkinetic nuclear migration, negative regulation of neurogenesis, neuronal stem cell population maintenance	0.79354	0
	Psmg1	cerebellar granule cell precursor proliferation	1.5871	0
	Rpl13a	lung morphogenesis	0.79354	1.3517
	Col8a1	angiogenesis, camera-type eye morphogenesis, endodermal cell differentiation	0	2.7034
	Apex1	aging	0.79354	0
	Ube4b	neuron projection development, ventricular trabecula myocardium morphogenesis	0	2.7034
	Slit2	axon extension involved in axon guidance, branching morphogenesis of an epithelial tube, cell differentiation, cell migration involved in sprouting angiogenesis, central nervous system projection neuron axonogenesis, chemorepulsion involved in postnatal olfactory bulb interneuron migration, corticospinal neuron axon guidance through spinal cord, dorsal/ventral axon guidance, in utero embryonic de…	0.79354	0
	Poglut1	axial mesoderm development, cardiovascular system development, paraxial mesoderm development, somitogenesis	1.5871	0
	Csk	brain development, cell differentiation, central nervous system development, oligodendrocyte differentiation	0	2.7034
	Fubp1	hematopoietic stem cell proliferation	1.5871	0
	Gclm	aging	1.5871	0
	Bag5	negative regulation of neuron projection development	0.79354	0
	Rab23	craniofacial suture morphogenesis, dorsal/ventral neural tube patterning, embryonic digit morphogenesis, nervous system development, neural tube closure, spinal cord dorsal/ventral patterning	0.79354	0
	Fkbp8	camera-type eye development, cell fate specification, dorsal/ventral neural tube patterning, multicellular organism growth, neural tube development	0.79354	0
	Hk2	lactation	0	1.3517
	Afdn	brain morphogenesis, cerebral cortex development, establishment of endothelial intestinal barrier, neuroepithelial cell differentiation, radial glial cell differentiation, regulation of oligodendrocyte progenitor proliferation, telencephalon development	0.79354	0
	Stat5a	Peyer's patch development, T cell differentiation in thymus, development of secondary female sexual characteristics, development of secondary male sexual characteristics, epithelial cell differentiation involved in prostate gland development, lactation, luteinization, mammary gland development, mammary gland epithelium development, natural killer cell differentiation, prostate gland epithelium mo…	0.79354	0
	Ube2j1	spermatid development	0	1.3517
	Xrcc5	brain development, hematopoietic stem cell differentiation, positive regulation of neurogenesis	0.79354	0
	Cfdp1	multicellular organism development	0.79354	1.3517
	Exoc4	paraxial mesoderm formation	0.79354	1.3517
	Fbl	osteoblast differentiation	0	2.7034
	Hdac6	collateral sprouting, dendritic spine morphogenesis	0	1.3517
	Kif1bp	cell differentiation, multicellular organism development, nervous system development	0	1.3517
	Lpar1	brain development, cerebellum development, corpus callosum development, myelination, negative regulation of neuron projection development, neurogenesis, oligodendrocyte development, optic nerve development, positive regulation of dendritic spine development	0.79354	1.3517
	Mbd3	aging, brain development, embryonic organ development, heart development, in utero embryonic development, tissue development	0.79354	1.3517
	Mpp5	morphogenesis of an epithelial sheet, myelin assembly, peripheral nervous system myelin maintenance	0	2.7034
	Ndufs4	brain development	0	2.7034
	Pex5	cell development, cerebral cortex cell migration, cerebral cortex neuron differentiation, neuron migration	0	2.7034
	Washc1	oocyte maturation	0	1.3517
	Add1	cell morphogenesis, erythrocyte differentiation, in utero embryonic development, multicellular organism growth	1.5871	0
	Arid4b	establishment of Sertoli cell barrier	1.5871	0
	Ctsh	dichotomous subdivision of terminal units involved in lung branching, metanephros development	1.5871	0
	Chkb	muscle organ development	1.5871	0
	Dbnl	neuron projection morphogenesis, synapse assembly	1.5871	0
	Fhl2	atrial cardiac muscle cell development, heart trabecula formation, osteoblast differentiation, ventricular cardiac muscle cell development	0.79354	1.3517
	Wtap	multicellular organism development	1.5871	0
	Fxn	embryo development ending in birth or egg hatching	0.79354	1.3517
	Itm2c	negative regulation of neuron projection development, nervous system development, neuron differentiation	1.5871	0
	Lamc1	axon guidance, neuron projection development, substrate adhesion-dependent cell spreading	0.79354	0
	Ldah	foam cell differentiation	1.5871	0
	Rpl29	multicellular organism growth	0.79354	1.3517
	Sf1	Leydig cell differentiation, male sex determination	0.79354	1.3517
	Sod1	auditory receptor cell stereocilium organization, cell aging, embryo implantation, ovarian follicle development, peripheral nervous system myelin maintenance	0.79354	0
	Tulp3	anterior/posterior pattern specification, bone development, brain development, bronchus morphogenesis, central nervous system neuron differentiation, dorsal/ventral neural tube patterning, embryonic camera-type eye development, embryonic digit morphogenesis, embryonic neurocranium morphogenesis, ganglion development, limb development, negative regulation of smoothened signaling pathway involved i…	0.79354	1.3517
	Mgst1	Leydig cell differentiation	0.79354	0
	Has2	atrioventricular canal development, bone morphogenesis, endocardial cushion to mesenchymal transition, kidney development, vasculogenesis	0	2.7034
	Ece1	ear development, embryonic digit morphogenesis, heart development, pharyngeal system development	0	2.7034
	Twf2	multicellular organism development, positive regulation of axon extension, positive regulation of neuron projection development	0	1.3517
	Grb2	aging, anatomical structure formation involved in morphogenesis, branching involved in labyrinthine layer morphogenesis, cell differentiation	0.79354	0
	Trip12	embryo development	0.79354	0
	B4galt1	angiogenesis involved in wound healing, branching morphogenesis of an epithelial tube, development of secondary sexual characteristics, epithelial cell development, mammary gland development	1.5871	0
	Ube2a	in utero embryonic development	0	1.3517
	Nexn	cardiac muscle fiber development	0	2.7034
	Lgals8	plasma cell differentiation	0	2.7034
	Sulf1	bone development, cartilage condensation, cartilage development, chondrocyte development, embryonic skeletal system development, glomerular basement membrane development, innervation, kidney development, limb joint morphogenesis	1.5871	0
	Nedd4l	cell differentiation, positive regulation of dendrite extension	11.903	6.7584
	Clptm1	cell differentiation, multicellular organism development	0.79354	1.3517
	Dbn1	generation of neurons, multicellular organism development, nervous system development	0.79354	1.3517
	Diaph2	cell differentiation, multicellular organism development, oogenesis	0.79354	0
	Cap2	cell morphogenesis	0.79354	0
	Tmod3	erythrocyte development, myofibril assembly	0.79354	1.3517
	Spata5	brain development, cell differentiation, multicellular organism development	0	1.3517
	Arfgef1	neuron projection development	0.79354	1.3517
	Etv6	hematopoietic stem cell proliferation, neurogenesis	0	1.3517
	Hexa	cell morphogenesis involved in neuron differentiation, myelination, skeletal system development	0.79354	1.3517
	Man1a2	lung alveolus development	0	1.3517
	Ppp3ca	negative regulation of dendrite morphogenesis, skeletal muscle fiber development	0	1.3517
	Pura	cell differentiation, nervous system development	0	1.3517
	Vkorc1	bone development	0	1.3517
	Apaf1	aging, brain development, cell differentiation, forebrain development, multicellular organism development, neural tube closure	0.79354	0
	Bax	B cell negative selection, Sertoli cell proliferation, apoptotic process involved in blood vessel morphogenesis, apoptotic process involved in embryonic digit morphogenesis, cerebral cortex development, development of secondary sexual characteristics, ectopic germ cell programmed cell death, germ cell development, hypothalamus development, kidney development, limb morphogenesis, mitochondrion mor…	0.79354	0
	Ccm2	blood vessel development, blood vessel endothelial cell differentiation, endothelial cell development, endothelial tube morphogenesis, heart development, in utero embryonic development, inner ear development, multicellular organism growth, pericardium development, vasculature development, vasculogenesis, venous blood vessel morphogenesis	0.79354	0
	Cers2	negative regulation of Schwann cell migration, negative regulation of Schwann cell proliferation involved in axon regeneration, negative regulation of axon regeneration	0.79354	0
	Fabp4	brown fat cell differentiation, white fat cell differentiation	0.79354	0
	Golga3	cell differentiation, multicellular organism development	0.79354	0
	Ppp1r13l	cardiac right ventricle morphogenesis, embryonic camera-type eye development, multicellular organism growth, post-embryonic development, ventricular cardiac muscle tissue development	0.79354	0
	Slc7a5	cell differentiation, multicellular organism development, nervous system development	0.79354	0
	Pkd2	aorta development, branching involved in ureteric bud morphogenesis, detection of nodal flow, determination of liver left/right asymmetry, embryonic placenta development, heart development, heart looping, kidney development, liver development, mesonephric duct development, metanephric S-shaped body morphogenesis, metanephric ascending thin limb development, metanephric cortex development, metanep…	0.79354	0
	Rbfox1	nervous system development	0.79354	0
	Rbmxl1	osteoblast differentiation	0.79354	0
	Sgcd	cardiac muscle tissue development, muscle cell development, muscle organ development	0.79354	0
	Smad2	anterior/posterior pattern specification, cell fate commitment, developmental growth, embryonic cranial skeleton morphogenesis, embryonic foregut morphogenesis, embryonic pattern specification, endoderm development, endoderm formation, gastrulation, heart development, in utero embryonic development, lung development, mesoderm formation, organ growth, palate development, pancreas development, para…	0.79354	0
	Smarcc1	animal organ morphogenesis, nervous system development, prostate gland development	0.79354	0
	Sri	heart development	0.79354	0
	Srrt	neuronal stem cell population maintenance, positive regulation of neurogenesis	0.79354	0
	Tmem176b	cell differentiation	0.79354	0
	Tbcc	cell morphogenesis	0.79354	0
	Tmf1	Leydig cell differentiation, acrosome assembly, male gonad development, spermatid nucleus differentiation	0.79354	0
	Txndc12	cell differentiation	0.79354	0
	aExponentially Modified Protein Abundance Index (http://www.matrixscience.com/help/quant_empai_help.html).
	Supplementary Table 4. Cont 6.
	UniProt/SWISS-	Molecular Function	emPAIa
	Alternate ID	developmental process	C57BL/6	SCID
	Tyms	aging, cartilage development, developmental growth, intestinal epithelial cell maturation, liver regeneration	0.79354	0
	Xrcc6	V(D)J recombination, positive regulation of neurogenesis	0.79354	0
	Pofut1	angiogenesis, heart development, nervous system development, somitogenesis	0.79354	0
	Cpe	cardiac left ventricle morphogenesis	0.79354	0
	Mmp2	angiogenesis, blood vessel maturation, bone trabecula formation, embryo implantation, endodermal cell differentiation, face morphogenesis, skeletal system morphogenesis	0.79354	0
	Aurkb	abscission, aging	0.79354	0
	Arsb	positive regulation of neuron projection development	0.79354	0
	Tnfrsf10b	male gonad development, multicellular organism development	0.79354	0
	Col3a1	aging, aorta smooth muscle tissue morphogenesis, blood vessel development, cerebral cortex development, digestive tract development, heart development, negative regulation of neuron migration, skeletal system development, skin development	0	1.3517
	Ncdn	neuron projection development	0	1.3517
	Nrp1	VEGF-activated neuropilin signaling pathway involved in axon guidance, angiogenesis, angiogenesis involved in coronary vascular morphogenesis, animal organ morphogenesis, axon extension involved in axon guidance, axonal fasciculation, axonogenesis involved in innervation, branching involved in blood vessel morphogenesis, branchiomotor neuron axon guidance, cell differentiation, cell migration inv…	0.79354	0
	Loxl3	epithelial to mesenchymal transition	0.79354	0
	Mtor	brain development, cardiac cell development, cardiac muscle cell development, cardiac muscle tissue development, cell aging, germ cell development, heart morphogenesis, heart valve morphogenesis, multicellular organism growth, positive regulation of dendritic spine development, positive regulation of glial cell proliferation, positive regulation of neurogenesis, positive regulation of neuron matu…	0.79354	0
	Crip2	hemopoiesis	0.79354	0
	Igfbp7	inner ear development	0.79354	0
	Eif2b4	myelination, oligodendrocyte development, ovarian follicle development	0.79354	0
	Selenom	adipose tissue development, multicellular organism growth	0	1.3517
	Prkd2	angiogenesis	0	1.3517
	Sra1	cell differentiation	0.79354	0
	Serpinf1	aging, kidney development, positive regulation of neurogenesis, positive regulation of neuron projection development, retina development in camera-type eye	0	1.3517
	Prkca	angiogenesis, chondrocyte differentiation	0	1.3517
	Ube3a	ovarian follicle development, prostate gland growth	0	1.3517
	Impad1	chondrocyte development, embryonic digit morphogenesis, endochondral ossification, post-embryonic development, skeletal system development	0.79354	0
	Lemd2	heart formation, neurogenesis, skeletal muscle cell differentiation	0.79354	0
	Stx2	cell differentiation, embryo implantation	0	1.3517
	Pigt	neuron differentiation	0.79354	0
	Ciapin1	hemopoiesis	0	1.3517
	aExponentially Modified Protein Abundance Index (http://www.matrixscience.com/help/quant_empai_help.html).

## Sheet: Supplementary Table 5
	Supplementary Table 5. Proteins (Biological Process: immune system process) expressed by C57BL/6 mAdMSCs and SCID mAdMSCs.
	UniProt/SWISS-	Biological Process	emPAIa
	Alternate ID	immune system process	C57BL/6	SCID
	Hsp90ab1	leukocyte migration	223.78	208.16
	Myh9	establishment of T cell polarity, monocyte differentiation, platelet formation	129.35	194.64
	Actn1	platelet formation	102.37	141.93
	Gapdh	cellular response to interferon-gamma	115.06	85.156
	Eef2	hematopoietic progenitor cell differentiation	69.038	79.749
	Anxa2	osteoclast development	84.115	52.716
	Hspa9	erythrocyte differentiation, hemopoiesis	46.819	13.517
	Hspd1	B cell cytokine production, B cell proliferation, MyD88-dependent toll-like receptor signaling pathway, T cell activation, isotype switching to IgG isotypes	38.09	47.309
	Wdr1	neutrophil mediated immunity, neutrophil migration, platelet formation	37.296	45.957
	Pdia3	antigen processing and presentation of peptide antigen via MHC class I	35.709	40.55
	Msn	leukocyte migration	46.025	52.716
	Calr	antigen processing and presentation of exogenous peptide antigen via MHC class I, TAP-dependent, peptide antigen assembly with MHC class I protein complex	34.122	36.495
	Sptbn1	antigen processing and presentation of exogenous peptide antigen via MHC class II	37.296	32.44
	Lgals1	T cell costimulation, plasma cell differentiation	32.535	33.792
	Anxa1	adaptive immune response, alpha-beta T cell differentiation, granulocyte chemotaxis, immune system process, innate immune response, monocyte chemotaxis, neutrophil clearance, neutrophil homeostasis	28.567	31.089
	Ddx3x	innate immune response	19.045	24.33
	Canx	antigen processing and presentation of peptide antigen via MHC class I	16.664	24.33
	Gpi	erythrocyte homeostasis	16.664	25.682
	Tpm1	myeloid cell development	7.1418	16.22
	Eprs	cellular response to interferon-gamma	12.697	21.627
	Ipo7	innate immune response	13.49	16.22
	Rhoa	alpha-beta T cell lineage commitment, beta selection	17.458	21.627
	Rps7	hemopoiesis	16.664	18.924
	Itgb1	leukocyte tethering or rolling	11.903	24.33
	Nedd4	T cell activation, adaptive immune response	25.393	25.682
	Anxa3	neutrophil degranulation	9.5224	25.682
	Prdx1	erythrocyte homeostasis, natural killer cell mediated cytotoxicity	16.664	9.4618
	Psmb2	antigen processing and presentation of exogenous peptide antigen via MHC class I, TAP-dependent	13.49	10.813
	Rab10	antigen processing and presentation	3.1741	5.4067
	Cnn2	hemopoiesis	9.5224	20.275
	Ddost	T cell activation	12.697	13.517
	Mapk1	B cell receptor signaling pathway, T cell receptor signaling pathway, thymus development	12.697	27.034
	Psma4	antigen processing and presentation of exogenous peptide antigen via MHC class I, TAP-dependent	7.9354	13.517
	Psmb1	antigen processing and presentation of exogenous peptide antigen via MHC class I, TAP-dependent	11.11	10.813
	Psme2	antigen processing and presentation of exogenous antigen	6.3483	16.22
	Akt1	activation-induced cell death of T cells	8.7289	12.165
	Pcbp2	defense response to virus, innate immune response	9.5224	5.4067
	C1qbp	adaptive immune response, complement activation, classical pathway, innate immune response	7.9354	6.7584
	Otub1	adaptive immune response	3.9677	9.4618
	Swap70	isotype switching	7.1418	6.7584
	Lgals3	eosinophil chemotaxis, immune system process, innate immune response, macrophage chemotaxis, monocyte chemotaxis, mononuclear cell migration, neutrophil chemotaxis	11.11	1.3517
	Ptpn11	megakaryocyte development, platelet formation	7.1418	9.4618
	Psma5	antigen processing and presentation of exogenous peptide antigen via MHC class I, TAP-dependent	8.7289	6.7584
	Ctps1	B cell proliferation, T cell proliferation, immune system process	10.316	17.572
	Sod2	hemopoiesis	7.1418	9.4618
	Sec13	antigen processing and presentation of exogenous peptide antigen via MHC class II, antigen processing and presentation of peptide antigen via MHC class I	4.7612	4.055
	Psmb6	antigen processing and presentation of exogenous peptide antigen via MHC class I, TAP-dependent	5.5548	13.517
	Mif	immune system process, innate immune response	6.3483	9.4618
	Hmgb1	adaptive immune response, inflammatory response to antigenic stimulus, innate immune response, macrophage activation involved in immune response, myeloid dendritic cell activation, neutrophil clearance, plasmacytoid dendritic cell activation	4.7612	8.1101
	Hmgb2	immune system process, inflammatory response to antigenic stimulus, innate immune response	0.79354	2.7034
	Rps19	erythrocyte differentiation, monocyte chemotaxis	4.7612	8.1101
	Itgav	T cell activation	7.1418	5.4067
	Psma7	antigen processing and presentation of exogenous peptide antigen via MHC class I, TAP-dependent	5.5548	5.4067
	Psmb3	antigen processing and presentation of exogenous peptide antigen via MHC class I, TAP-dependent	7.1418	5.4067
	Sec61a1	response to interferon-gamma	3.9677	12.165
	Apbb1ip	T cell activation via T cell receptor contact with antigen bound to MHC molecule on antigen presenting cell	5.5548	5.4067
	Ctnnb1	T cell differentiation, T cell differentiation in thymus, osteoclast differentiation, thymus development	2.3806	9.4618
	Glo1	osteoclast differentiation	3.1741	9.4618
	Rpl22	alpha-beta T cell differentiation	4.7612	9.4618
	Ppp1r14b	innate immune response	7.9354	5.4067
	Map2k1	thymus development	5.5548	5.4067
	Map2k2	thymus development	3.9677	1.3517
	Psma1	antigen processing and presentation of exogenous peptide antigen via MHC class I, TAP-dependent, immune system process	5.5548	8.1101
	Psma2	antigen processing and presentation of exogenous peptide antigen via MHC class I, TAP-dependent	3.9677	10.813
	Psma6	antigen processing and presentation of exogenous peptide antigen via MHC class I, TAP-dependent	7.1418	4.055
	Tfrc	osteoclast differentiation	5.5548	6.7584
	Dync1li1	antigen processing and presentation of exogenous peptide antigen via MHC class II	4.7612	5.4067
	Fkbp1a	T cell proliferation	5.5548	1.3517
	Jak1	innate immune response	4.7612	4.055
	Mthfd1	neutrophil homeostasis	7.1418	2.7034
	Syncrip	cellular response to interferon-gamma	2.3806	9.4618
	Prdx3	myeloid cell differentiation	4.7612	8.1101
	Hmox1	erythrocyte homeostasis	5.5548	1.3517
	Samhd1	defense response to virus, innate immune response	2.3806	8.1101
	Tcaf2	hematopoietic progenitor cell differentiation	3.9677	8.1101
	Mapk3	thymus development	4.7612	13.517
	Rps24	erythrocyte homeostasis	3.1741	9.4618
	Pafah1b1	osteoclast development	4.7612	2.7034
	Prdx2	T cell proliferation, respiratory burst involved in inflammatory response, thymus development	5.5548	4.055
	Rps14	erythrocyte differentiation	3.1741	6.7584
	Hprt1	lymphocyte proliferation	2.3806	4.055
	Dock7	hematopoietic progenitor cell differentiation	3.9677	5.4067
	Ddx58	RIG-I signaling pathway, defense response to virus, innate immune response	3.9677	2.7034
	Thy1	T cell receptor signaling pathway	3.1741	4.055
	Bag6	antigen processing and presentation of peptide antigen via MHC class I, immune system process	1.5871	8.1101
	Fth1	immune response	4.7612	2.7034
	Vcam1	leukocyte tethering or rolling	4.7612	2.7034
	Trim28	innate immune response	3.1741	4.055
	Golph3	leukocyte tethering or rolling	5.5548	2.7034
	Dlg1	T cell activation, T cell cytokine production, immunological synapse formation	3.9677	4.055
	Ube2n	T cell receptor signaling pathway	3.1741	6.7584
	Picalm	hemopoiesis	1.5871	6.7584
	Nup85	macrophage chemotaxis	3.1741	4.055
	Cul4b	hemopoiesis	3.9677	4.055
	Cul4a	hemopoiesis	2.3806	1.3517
	Psme1	antigen processing and presentation of exogenous antigen	2.3806	6.7584
	Rras	leukocyte differentiation	2.3806	5.4067
	Crkl	thymus development	2.3806	2.7034
	Myo1e	hemopoiesis, post-embryonic hemopoiesis	0.79354	9.4618
	Adrm1	thymus development	3.9677	0
	aExponentially Modified Protein Abundance Index (http://www.matrixscience.com/help/quant_empai_help.html).
	Supplementary Table 5. Cont 1.
	UniProt/SWISS-	Biological Process	emPAIa
	Alternate ID	immune system process	CDM	DMEM
	Tmem173	activation of innate immune response, defense response to virus, innate immune response	3.1741	2.7034
	Pgm3	hemopoiesis	4.7612	1.3517
	Impdh2	lymphocyte proliferation	0.79354	4.055
	Rac1	mast cell chemotaxis	1.5871	5.4067
	Tcea1	erythrocyte differentiation	3.9677	1.3517
	Rps6ka3	toll-like receptor signaling pathway	0.79354	4.055
	Rab6a	antigen processing and presentation	4.7612	2.7034
	Eml1	hematopoietic progenitor cell differentiation	1.5871	0
	Sgpl1	hemopoiesis	0.79354	4.055
	Gsdmdc1	innate immune response	2.3806	1.3517
	Mapk14	osteoclast differentiation	0.79354	2.7034
	Nradd	immune response	2.3806	4.055
	Vasp	T cell receptor signaling pathway	2.3806	0
	Rps6	T cell differentiation in thymus, T cell proliferation involved in immune response, activation-induced cell death of T cells, erythrocyte development	2.3806	1.3517
	Pdgfrb	hemopoiesis	2.3806	2.7034
	Psmb4	antigen processing and presentation of exogenous peptide antigen via MHC class I, TAP-dependent	2.3806	2.7034
	Nfkb2	germinal center formation, innate immune response, lymph node development, spleen development	2.3806	0
	Arhgef2	innate immune response	1.5871	2.7034
	Sqstm1	immune system process	0	2.7034
	Psmb7	antigen processing and presentation of exogenous peptide antigen via MHC class I, TAP-dependent	2.3806	1.3517
	Irgm1	innate immune response	2.3806	1.3517
	Mapkapk2	toll-like receptor signaling pathway	1.5871	0
	Rps17	erythrocyte homeostasis	2.3806	0
	Galnt2	immunoglobulin biosynthetic process	0.79354	2.7034
	Ssbp3	hematopoietic progenitor cell differentiation	0.79354	1.3517
	Myo9b	macrophage chemotaxis, monocyte chemotaxis	0.79354	2.7034
	Chid1	innate immune response	0	4.055
	Cnpy3	immune system process, innate immune response	0.79354	4.055
	Psma3	antigen processing and presentation of exogenous peptide antigen via MHC class I, TAP-dependent	1.5871	2.7034
	Trove2	immune system development	1.5871	0
	Eif2ak2	defense response to virus, innate immune response	0.79354	0
	Ap3d1	antigen processing and presentation, antigen processing and presentation, exogenous lipid antigen via MHC class Ib	2.3806	0
	Jun	microglial cell activation, monocyte differentiation	2.3806	0
	B2m	T cell differentiation in thymus, antibacterial humoral response, antigen processing and presentation of endogenous peptide antigen via MHC class I, antigen processing and presentation of exogenous peptide antigen via MHC class I, TAP-dependent, antigen processing and presentation of exogenous protein antigen via MHC class Ib, TAP-dependent, immune response, innate immune response	0.79354	2.7034
	Cav1	T cell costimulation	0.79354	2.7034
	Abi1	megakaryocyte development	2.3806	0
	Casp3	B cell homeostasis, T cell homeostasis, erythrocyte differentiation	1.5871	1.3517
	Cd34	hematopoietic stem cell proliferation, leukocyte migration	2.3806	0
	Armc6	hematopoietic progenitor cell differentiation	0	2.7034
	Rpl13a	cellular response to interferon-gamma, macrophage chemotaxis	0.79354	1.3517
	Csk	T cell costimulation, T cell receptor signaling pathway, adaptive immune response, innate immune response	0	2.7034
	Fubp1	hematopoietic stem cell proliferation	1.5871	0
	Stat5a	Peyer's patch development, T cell differentiation in thymus, T cell homeostasis, natural killer cell differentiation	0.79354	0
	Xrcc5	hematopoietic stem cell differentiation	0.79354	0
	Washc1	T cell proliferation, dendritic cell antigen processing and presentation	0	1.3517
	Add1	erythrocyte differentiation	1.5871	0
	Ampd3	erythrocyte homeostasis	1.5871	0
	Ctsh	T cell mediated cytotoxicity, adaptive immune response	1.5871	0
	Cd99	myeloid dendritic cell activation	1.5871	0
	Dbnl	adaptive immune response	1.5871	0
	Gbp2	cellular response to interferon-gamma	1.5871	0
	Sod1	myeloid cell homeostasis	0.79354	0
	B4galt1	leukocyte migration	1.5871	0
	Lgals8	T cell costimulation, plasma cell differentiation	0	2.7034
	Tmod3	erythrocyte development	0.79354	1.3517
	Abcf3	defense response to virus	0	1.3517
	Etv6	hematopoietic stem cell proliferation	0	1.3517
	Bax	B cell homeostasis, B cell homeostatic proliferation, B cell negative selection, B cell receptor apoptotic signaling pathway, T cell homeostatic proliferation, myeloid cell homeostasis	0.79354	0
	Serinc3	defense response to virus, immune system process, innate immune response	0.79354	0
	Xrcc6	V(D)J recombination	0.79354	0
	Tnfrsf10b	immune response	0.79354	0
	Crip2	hemopoiesis	0.79354	0
	Prkd2	T cell receptor signaling pathway, adaptive immune response, immune system process	0	1.3517
	Prkca	neutrophil chemotaxis	0	1.3517
	Ciapin1	hemopoiesis	0	1.3517
	aExponentially Modified Protein Abundance Index (http://www.matrixscience.com/help/quant_empai_help.html).

## Sheet: Supplementary Table 6
	Supplementary Table 6. Proteins (Biological Process: biological regulation) in C57BL/6 and SCID mAdMSCs.
	UniProt/SWISS-	Biological Process	emPAIa
	Alternate ID	biological regulation	C57BL/6	SCID
	Actg2	positive regulation of gene expression	112.68	147.33
	Hsp90ab1	intracellular sequestering of iron ion, negative regulation of apoptotic process, negative regulation of complement-dependent cytotoxicity, negative regulation of neuron apoptotic process, negative regulation of proteasomal ubiquitin-dependent protein catabolic process, positive regulation of cardiac muscle contraction, positive regulation of cell cycle G2/M phase transition, positive regulation …	223.78	208.16
	Hsp90b1	negative regulation of apoptotic process, regulation of phosphoprotein phosphatase activity	57.928	81.101
	Hsp90aa1	positive regulation of cardiac muscle contraction, positive regulation of cell size, positive regulation of cytotoxic T cell differentiation, positive regulation of lamellipodium assembly, positive regulation of nitric oxide biosynthetic process, positive regulation of protein import into nucleus, translocation, regulation of catalytic activity, regulation of protein ubiquitination	92.844	74.342
	Myh9	actin filament capping, maintenance of protein location in cell, negative regulation of actin filament severing, neuronal action potential, platelet aggregation, positive regulation of calcium ion transport into cytosol, positive regulation of endocytosis, positive regulation of phagocytosis, positive regulation of protein processing in phagocytic vesicle, regulation of cell cycle, regulation of …	129.35	194.64
	Actn1	negative regulation of calcineurin-NFAT signaling cascade, negative regulation of cellular component movement, negative regulation of glycolytic process, negative regulation of oxidative phosphorylation, negative regulation of substrate adhesion-dependent cell spreading, peroxisome proliferator activated receptor signaling pathway, positive regulation of NIK/NF-kappaB signaling, positive regulati…	102.37	141.93
	Actn4	negative regulation of cellular component movement, negative regulation of substrate adhesion-dependent cell spreading, peroxisome proliferator activated receptor signaling pathway, positive regulation of NIK/NF-kappaB signaling, positive regulation of cell migration, positive regulation of cellular component movement, positive regulation of pinocytosis, regulation of apoptotic process, regulatio…	57.135	75.694
	Hspa8	induction by symbiont of host defense response, modulation by host of viral process, negative regulation of supramolecular fiber organization, negative regulation of transcription, DNA-templated, positive regulation by host of viral genome replication, positive regulation of mRNA splicing, via spliceosome, regulation of cell cycle, regulation of protein complex stability, regulation of protein st…	118.24	123
	Hspa1a	telomere maintenance	6.3483	9.4618
	Flna	adenylate cyclase-inhibiting dopamine receptor signaling pathway, cytoplasmic sequestering of protein, negative regulation of apoptotic process, negative regulation of neuron projection development, negative regulation of protein catabolic process, negative regulation of sequence-specific DNA binding transcription factor activity, negative regulation of transcription from RNA polymerase I promote…	133.31	81.101
	Serpinh1	negative regulation of endopeptidase activity	132.52	77.046
	Ywhaz	cytoplasmic sequestering of protein, glucocorticoid receptor signaling pathway, membrane depolarization during action potential, mitotic G2 DNA damage checkpoint, mitotic cell cycle checkpoint, negative regulation of G-protein coupled receptor protein signaling pathway, negative regulation of apoptotic process, negative regulation of dendrite morphogenesis, negative regulation of ion transmembran…	105.54	120.3
	Ywhag	regulation of neuron differentiation, regulation of synaptic plasticity	15.871	24.33
	Ywhae	negative regulation of peptidyl-serine dephosphorylation, negative regulation of protein dephosphorylation, regulation of membrane repolarization, regulation of potassium ion transmembrane transporter activity	20.632	27.034
	Ywhab	cytoplasmic sequestering of protein, negative regulation of G-protein coupled receptor protein signaling pathway, negative regulation of protein dephosphorylation, negative regulation of transcription, DNA-templated, positive regulation of catalytic activity	16.664	24.33
	Ywhaq	negative regulation of ion transmembrane transport, negative regulation of transcription, DNA-templated, signal transduction, small GTPase mediated signal transduction	11.11	22.979
	Ywhah	glucocorticoid receptor signaling pathway, membrane depolarization during action potential, negative regulation of apoptotic process, negative regulation of dendrite morphogenesis, positive regulation of transcription, DNA-templated, regulation of mitotic nuclear division, regulation of sodium ion transmembrane transporter activity, regulation of sodium ion transport	4.7612	18.924
	Gapdh	negative regulation of apoptotic process, negative regulation of translation, protein stabilization, regulation of translation	115.06	85.156
	Cltc	negative regulation of hyaluronan biosynthetic process, negative regulation of protein localization to plasma membrane, positive regulation of glucose import, regulation of mitotic spindle organization, signal transduction	97.605	127.06
	Vim	SMAD protein signal transduction, negative regulation of neuron projection development, positive regulation of gene expression	86.496	75.694
	Eno1	negative regulation of cell growth, negative regulation of transcription, DNA-templated, positive regulation of binding	84.115	93.266
	Eef2	positive regulation of cytoplasmic translation, positive regulation of translation	69.038	79.749
	Vdac1	negative regulation of reactive oxygen species metabolic process, regulation of anion transmembrane transport, regulation of anion transport, regulation of mitophagy	91.257	16.22
	Anxa2	body fluid secretion, fibrinolysis, negative regulation of catalytic activity, negative regulation of low-density lipoprotein particle receptor catabolic process, negative regulation of receptor binding, negative regulation of receptor internalization, positive regulation of binding, positive regulation of fibroblast proliferation, positive regulation of protein phosphorylation, positive regulati…	84.115	52.716
	S100a11	regulation of cell proliferation	93.637	27.034
	Pgam1	regulation of glycolytic process, regulation of pentose-phosphate shunt	76.973	29.737
	Tln1	IRE1-mediated unfolded protein response, cytoskeletal anchoring at plasma membrane, platelet aggregation	58.722	47.309
	Tln2	cytoskeletal anchoring at plasma membrane	0	2.7034
	Vcp	activation of cysteine-type endopeptidase activity involved in apoptotic process, positive regulation of ATP biosynthetic process, positive regulation of Lys63-specific deubiquitinase activity, positive regulation of mitochondrial membrane potential, positive regulation of oxidative phosphorylation, positive regulation of proteasomal ubiquitin-dependent protein catabolic process, positive regulat…	49.993	58.122
	Plec	negative regulation of cell migration, negative regulation of epithelial cell proliferation, negative regulation of keratinocyte migration, negative regulation of keratinocyte proliferation, regulation of epithelium regeneration	55.548	36.495
	Atp5f1b	negative regulation of cell adhesion involved in substrate-bound cell migration, regulation of intracellular pH	36.503	48.661
	Eif4a1	negative regulation of RNA-directed 5'-3' RNA polymerase activity, regulation of translational initiation	45.232	52.716
	Eif4a2	negative regulation of RNA-directed 5'-3' RNA polymerase activity, regulation of gene expression, regulation of translational initiation	15.871	27.034
	P4hb	cell redox homeostasis, positive regulation of viral entry into host cell, regulation of oxidative stress-induced intrinsic apoptotic signaling pathway	47.612	33.792
	Ass1	negative regulation of leukocyte cell-cell adhesion, positive regulation of nitric oxide biosynthetic process	60.309	28.385
	Atp5f1a	negative regulation of endothelial cell proliferation	37.296	39.199
	Hspa9	erythrocyte differentiation, negative regulation of erythrocyte differentiation, negative regulation of hematopoietic stem cell differentiation, negative regulation of hemopoiesis	46.819	13.517
	Tkt	regulation of growth	53.961	31.089
	Hspd1	MyD88-dependent toll-like receptor signaling pathway, activation of cysteine-type endopeptidase activity involved in apoptotic process, negative regulation of apoptotic process, negative regulation of apoptotic process in bone marrow, negative regulation of neuron apoptotic process, negative regulation of reactive oxygen species biosynthetic process, positive regulation of T cell activation, posi…	38.09	47.309
	Arf4	activation of phospholipase D activity, cellular copper ion homeostasis, epidermal growth factor receptor signaling pathway, long term synaptic depression, negative regulation of apoptotic process, positive regulation of ER to Golgi vesicle-mediated transport, positive regulation of GTPase activity, positive regulation of calcium ion-dependent exocytosis, positive regulation of catalytic activity…	38.883	55.419
	Arf1	cellular copper ion homeostasis, long term synaptic depression, positive regulation of ER to Golgi vesicle-mediated transport, positive regulation of calcium ion-dependent exocytosis, positive regulation of catalytic activity, positive regulation of dendritic spine development, positive regulation of endocytosis, positive regulation of late endosome to lysosome transport, positive regulation of p…	14.284	25.682
	Arf5	small GTPase mediated signal transduction	8.7289	16.22
	Arf2	small GTPase mediated signal transduction	5.5548	14.869
	Arf3	small GTPase mediated signal transduction	11.11	17.572
	Gsn	actin nucleation, barbed-end actin filament capping, negative regulation of viral entry into host cell, phosphatidylinositol-mediated signaling, positive regulation of actin nucleation, positive regulation of cysteine-type endopeptidase activity involved in apoptotic signaling pathway, positive regulation of gene expression, positive regulation of keratinocyte apoptotic process, positive regulati…	45.232	47.309
	Kpnb1	Ran protein signal transduction	45.232	47.309
	Aldoa	muscle cell cellular homeostasis, regulation of cell shape	40.47	35.144
	Lrp1	negative regulation of Wnt signaling pathway, negative regulation of neuron apoptotic process, negative regulation of neuron projection development, negative regulation of platelet-derived growth factor receptor-beta signaling pathway, negative regulation of smooth muscle cell migration, positive regulation of cholesterol efflux, positive regulation of lipid transport, positive regulation of prot…	42.057	25.682
	Anxa5	blood coagulation, hemostasis, negative regulation of coagulation, positive regulation of defense response to virus by host, positive regulation of macromitophagy in response to mitochondrial depolarization	47.612	37.847
	Wdr1	positive regulation of actin filament depolymerization, regulation of cell shape, regulation of oligodendrocyte differentiation, regulation of ventricular cardiac muscle cell membrane repolarization	37.296	45.957
	Pdia3	cell redox homeostasis, positive regulation of extrinsic apoptotic signaling pathway	35.709	40.55
	Sptan1	actin filament capping, long-term strengthening of neuromuscular junction, negative regulation of microtubule depolymerization, regulation of cell shape, regulation of synapse organization	30.154	36.495
	Msn	actin filament capping, barbed-end actin filament capping, negative regulation of GTPase activity, negative regulation of adherens junction organization, negative regulation of cell size, negative regulation of homotypic cell-cell adhesion, positive regulation of G1/S transition of mitotic cell cycle, positive regulation of cell migration, positive regulation of cellular protein catabolic process…	46.025	52.716
	Rdx	actin filament capping, barbed-end actin filament capping, negative regulation of GTPase activity, negative regulation of adherens junction organization, negative regulation of cell size, negative regulation of homotypic cell-cell adhesion, positive regulation of G1/S transition of mitotic cell cycle, positive regulation of cell migration, positive regulation of cellular protein catabolic process…	18.251	14.869
	Iqgap1	epidermal growth factor receptor signaling pathway, fibroblast growth factor receptor signaling pathway, negative regulation of dephosphorylation, platelet-derived growth factor receptor signaling pathway, positive regulation of MAP kinase activity, positive regulation of cellular protein localization, positive regulation of dendrite development, positive regulation of focal adhesion assembly, po…	32.535	39.199
	Eif5a	negative regulation of apoptotic process, positive regulation of apoptotic process, positive regulation of cardiac muscle cell apoptotic process, positive regulation of cell proliferation, positive regulation of cytosolic calcium ion concentration, positive regulation of muscle cell differentiation, positive regulation of reactive oxygen species metabolic process, positive regulation of translati…	34.916	50.012
	Calr	cell cycle arrest, negative regulation of intracellular steroid hormone receptor signaling pathway, negative regulation of neuron differentiation, negative regulation of retinoic acid receptor signaling pathway, negative regulation of transcription from RNA polymerase II promoter, negative regulation of transcription, DNA-templated, negative regulation of translation, positive regulation of DNA r…	34.122	36.495
	Pfn1	negative regulation of stress fiber assembly, positive regulation of ATPase activity, positive regulation of DNA metabolic process, positive regulation of actin filament polymerization, positive regulation of epithelial cell migration, positive regulation of ruffle assembly, positive regulation of stress fiber assembly, positive regulation of transcription from RNA polymerase II promoter, positiv…	27.774	21.627
	Cfl1	negative regulation of cell size, positive regulation by host of viral process, positive regulation of actin filament depolymerization, regulation of cell morphogenesis, regulation of dendritic spine morphogenesis	30.154	35.144
	Sptbn1	MAPK cascade, SMAD protein import into nucleus, actin filament capping, common-partner SMAD protein phosphorylation, positive regulation of GTPase activity, positive regulation of interleukin-2 secretion, positive regulation of protein localization to plasma membrane, regulation of protein localization to plasma membrane	37.296	32.44
	Lgals1	T cell costimulation, cellular response to glucose stimulus, maintenance of protein location, negative regulation of cell-substrate adhesion, negative regulation of neuron projection development, positive regulation of I-kappaB kinase/NF-kappaB signaling, positive regulation of erythrocyte aggregation, positive regulation of viral entry into host cell, signal transduction	32.535	33.792
	Vps35	negative regulation of late endosome to lysosome transport, positive regulation of Wnt protein secretion, positive regulation of canonical Wnt signaling pathway, positive regulation of dopamine receptor signaling pathway, regulation of protein stability	27.774	43.254
	Vdac2	negative regulation of intrinsic apoptotic signaling pathway, negative regulation of protein polymerization, regulation of anion transmembrane transport, regulation of anion transport	31.741	8.1101
	Psmd2	regulation of catalytic activity, regulation of protein catabolic process	32.535	32.44
	Cct6a	positive regulation of establishment of protein localization to telomere, positive regulation of protein localization to Cajal body, positive regulation of telomerase RNA localization to Cajal body, positive regulation of telomere maintenance via telomerase, protein stabilization	32.535	31.089
	Capn2	regulation of cytoskeleton organization	33.329	36.495
	Uggt1	endoplasmic reticulum unfolded protein response	24.6	32.44
	Anxa1	G-protein coupled receptor signaling pathway, coupled to cyclic nucleotide second messenger, cell surface receptor signaling pathway, insulin secretion, negative regulation of T-helper 2 cell differentiation, negative regulation of exocytosis, negative regulation of interleukin-8 secretion, negative regulation of phospholipase A2 activity, negative regulation of protein secretion, neutrophil clea…	28.567	31.089
	Snd1	gene silencing by RNA, regulation of transcription, DNA-templated	19.045	37.847
	Mybbp1a	circadian regulation of gene expression, intrinsic apoptotic signaling pathway by p53 class mediator, negative regulation of transcription, DNA-templated, positive regulation of anoikis, positive regulation of cell cycle arrest	20.632	40.55
	Aars	endoplasmic reticulum unfolded protein response, negative regulation of neuron apoptotic process, regulation of translational fidelity	28.567	31.089
	Cand1	negative regulation of catalytic activity, positive regulation of RNA polymerase II transcriptional preinitiation complex assembly, positive regulation of transcription, DNA-templated	23.013	27.034
	Gaa	muscle cell cellular homeostasis, regulation of the force of heart contraction, vacuolar sequestering	27.774	14.869
	Prdx6	cell redox homeostasis	25.393	27.034
	Cct5	positive regulation of establishment of protein localization to telomere, positive regulation of protein localization to Cajal body, positive regulation of telomerase RNA localization to Cajal body, positive regulation of telomere maintenance via telomerase, protein stabilization	28.567	20.275
	Ipo5	positive regulation of protein import into nucleus	21.425	21.627
	Plod3	vasodilation	15.077	41.902
	Serpinb6	negative regulation of endopeptidase activity	29.361	16.22
	Slc25a5	negative regulation of mitochondrial outer membrane permeabilization involved in apoptotic signaling pathway, negative regulation of necroptotic process, positive regulation of cell proliferation	20.632	31.089
	Slc25a4	negative regulation of necroptotic process	15.871	22.979
	Fscn1	positive regulation of extracellular matrix disassembly, positive regulation of filopodium assembly, positive regulation of lamellipodium assembly, positive regulation of podosome assembly, regulation of actin cytoskeleton organization, regulation of microvillus assembly	19.045	24.33
	Anxa6	apoptotic signaling pathway, mitochondrial calcium ion homeostasis, regulation of muscle contraction	17.458	33.792
	Psmd1	regulation of catalytic activity, regulation of protein catabolic process	15.871	28.385
	Stat3	JAK-STAT cascade, JAK-STAT cascade involved in growth hormone signaling pathway, cytokine-mediated signaling pathway, energy homeostasis, glucose homeostasis, growth hormone receptor signaling pathway, interleukin-6-mediated signaling pathway, intracellular receptor signaling pathway, leptin-mediated signaling pathway, miRNA mediated inhibition of translation, negative regulation of apoptotic pro…	17.458	33.792
	Cap1	regulation of adenylate cyclase activity, signal transduction	21.425	29.737
	Tcp1	positive regulation of establishment of protein localization to telomere, positive regulation of protein localization to Cajal body, positive regulation of telomerase RNA localization to Cajal body, positive regulation of telomerase activity, positive regulation of telomere maintenance via telomerase, protein stabilization, regulation of macrophage apoptotic process	28.567	14.869
	Ctsb	regulation of catalytic activity	24.6	18.924
	Myo1c	positive regulation of actin filament polymerization, positive regulation of cell migration, positive regulation of cell migration by vascular endothelial growth factor signaling pathway, positive regulation of cellular response to insulin stimulus, positive regulation of protein targeting to membrane, positive regulation of vascular endothelial growth factor signaling pathway, regulation of bice…	7.1418	36.495
	Cct7	positive regulation of establishment of protein localization to telomere, positive regulation of protein localization to Cajal body, positive regulation of telomerase RNA localization to Cajal body, positive regulation of telomere maintenance via telomerase, protein stabilization	21.425	27.034
	Gsto1	negative regulation of ryanodine-sensitive calcium-release channel activity, positive regulation of ryanodine-sensitive calcium-release channel activity, regulation of release of sequestered calcium ion into cytosol by sarcoplasmic reticulum	26.187	14.869
	Myh10	regulation of cell shape	26.98	56.771
	Psap	adenylate cyclase-inhibiting G-protein coupled receptor signaling pathway, negative regulation of hydrogen peroxide-induced cell death, positive regulation of MAPK cascade, positive regulation of catalytic activity, regulation of MAPK cascade, regulation of lipid metabolic process	30.948	9.4618
	Dpysl2	positive regulation of glutamate secretion, regulation of axon extension, regulation of neuron differentiation, regulation of neuron projection development	26.98	20.275
	Gdi2	positive regulation of GTPase activity, small GTPase mediated signal transduction	23.013	20.275
	Hnrnpu	CRD-mediated mRNA stabilization, circadian regulation of gene expression, negative regulation of telomere maintenance via telomerase, positive regulation of DNA topoisomerase (ATP-hydrolyzing) activity, positive regulation of gene expression	19.045	18.924
	Hspa4	negative regulation of DNA binding, negative regulation of apoptotic process, negative regulation of cell death, negative regulation of gene expression, negative regulation of protein phosphorylation, positive regulation of angiogenesis, positive regulation of gene expression, positive regulation of protein binding	20.632	22.979
	Pdia6	IRE1-mediated unfolded protein response, cell redox homeostasis, platelet aggregation	21.425	22.979
	Ddx3x	Wnt signaling pathway, extrinsic apoptotic signaling pathway via death domain receptors, intrinsic apoptotic signaling pathway, negative regulation of cell growth, negative regulation of cysteine-type endopeptidase activity involved in apoptotic process, negative regulation of intrinsic apoptotic signaling pathway, negative regulation of protein complex assembly, negative regulation of translatio…	19.045	24.33
	Rps4x	positive regulation of cell proliferation, positive regulation of translation	23.806	20.275
	Txn	cell redox homeostasis, negative regulation of hydrogen peroxide-induced cell death, negative regulation of protein export from nucleus, negative regulation of transcription from RNA polymerase II promoter, positive regulation of DNA binding, positive regulation of peptidyl-serine phosphorylation, regulation of protein import into nucleus, translocation, regulation of transcription, DNA-templated	19.045	20.275
	aExponentially Modified Protein Abundance Index (http://www.matrixscience.com/help/quant_empai_help.html).
	Supplementary Table 6. Cont 1.
	UniProt/SWISS-	Biological Process	emPAIa
	Alternate ID	biological regulation	C57BL/6	SCID
	Gpi	erythrocyte homeostasis, glucose homeostasis, negative regulation of cysteine-type endopeptidase activity involved in apoptotic process, negative regulation of neuron apoptotic process	16.664	25.682
	Dstn	positive regulation of actin filament depolymerization	15.077	22.979
	Myof	regulation of vascular endothelial growth factor receptor signaling pathway	16.664	28.385
	Ppp1ca	circadian regulation of gene expression, entrainment of circadian clock by photoperiod, positive regulation of extrinsic apoptotic signaling pathway in absence of ligand, regulation of cell adhesion, regulation of glycogen biosynthetic process, regulation of glycogen catabolic process, regulation of translation	14.284	32.44
	Ppp1cb	circadian regulation of gene expression, entrainment of circadian clock by photoperiod, regulation of cell adhesion, regulation of glycogen biosynthetic process, regulation of glycogen catabolic process	7.9354	14.869
	Tpm1	negative regulation of vascular associated smooth muscle cell migration, negative regulation of vascular smooth muscle cell proliferation, positive regulation of heart rate by epinephrine, regulation of ATPase activity, regulation of cell shape	7.1418	16.22
	Tpm2	regulation of ATPase activity	1.5871	10.813
	Copa	pancreatic juice secretion	12.697	18.924
	Rack1	activation of cysteine-type endopeptidase activity involved in apoptotic process, cellular response to glucose stimulus, intracellular signal transduction, negative regulation of Wnt signaling pathway, negative regulation of cell growth, negative regulation of gene expression, negative regulation of hydrogen peroxide-induced neuron death, negative regulation of peptidyl-serine phosphorylation, ne…	19.045	22.979
	Eprs	negative regulation of translation, regulation of translation	12.697	21.627
	Iars	regulation of translational fidelity	15.871	21.627
	Ppia	positive regulation of protein secretion, positive regulation of viral genome replication	19.838	16.22
	Vars	regulation of translational fidelity	23.013	9.4618
	Cct2	positive regulation of establishment of protein localization to telomere, positive regulation of protein localization to Cajal body, positive regulation of telomerase RNA localization to Cajal body, positive regulation of telomerase activity, positive regulation of telomere maintenance via telomerase, protein stabilization	17.458	20.275
	Ipo7	signal transduction	13.49	16.22
	Ipo8	signal transduction	0.79354	0
	Rhoa	Rho protein signal transduction, Roundabout signaling pathway, androgen receptor signaling pathway, angiotensin-mediated vasoconstriction involved in regulation of systemic arterial blood pressure, apolipoprotein A-I-mediated signaling pathway, integrin-mediated signaling pathway, negative regulation of I-kappaB kinase/NF-kappaB signaling, negative regulation of cell death, negative regulation of…	17.458	21.627
	Rhoc	positive regulation of I-kappaB kinase/NF-kappaB signaling, positive regulation of lipase activity, small GTPase mediated signal transduction	11.903	16.22
	Mrc2	signal transduction	15.077	16.22
	Ptgis	apoptotic signaling pathway, negative regulation of NF-kappaB transcription factor activity, negative regulation of inflammatory response, negative regulation of nitric oxide biosynthetic process, positive regulation of angiogenesis, positive regulation of execution phase of apoptosis, positive regulation of peroxisome proliferator activated receptor signaling pathway, regulation of apoptotic pro…	16.664	10.813
	Rps7	regulation of cell cycle	16.664	18.924
	Eif3e	nuclear-transcribed mRNA catabolic process, nonsense-mediated decay, regulation of translational initiation	14.284	20.275
	Itgb1	integrin-mediated signaling pathway, negative regulation of Rho protein signal transduction, negative regulation of anoikis, negative regulation of cell differentiation, positive regulation of GTPase activity, positive regulation of apoptotic process, positive regulation of cell proliferation, positive regulation of establishment of protein localization to plasma membrane, regulation of cell cycl…	11.903	24.33
	Nme2	cellular response to glucose stimulus, integrin-mediated signaling pathway, negative regulation of apoptotic process, negative regulation of myeloid leukocyte differentiation, positive regulation of cAMP biosynthetic process, positive regulation of epithelial cell proliferation, positive regulation of keratinocyte differentiation, positive regulation of macromitophagy in response to mitochondrial…	19.838	17.572
	Ncl	positive regulation of transcription from RNA polymerase II promoter, positive regulation of transcription of nuclear large rRNA transcript from RNA polymerase I promoter	19.838	10.813
	Tnc	negative regulation of cell adhesion, positive regulation of cell proliferation, positive regulation of gene expression	18.251	10.813
	Cnn1	negative regulation of vascular smooth muscle cell proliferation	12.697	27.034
	Fn1	negative regulation of transforming growth factor-beta secretion, positive regulation of axon extension, positive regulation of cell proliferation, positive regulation of fibroblast proliferation, positive regulation of gene expression, positive regulation of peptidase activity, positive regulation of substrate-dependent cell migration, cell attachment to substrate, regulation of ERK1 and ERK2 ca…	14.284	12.165
	Hnrnpf	regulation of RNA splicing	22.219	13.517
	Nedd4	glucocorticoid receptor signaling pathway, negative regulation of sodium ion transmembrane transporter activity, negative regulation of sodium ion transport, negative regulation of transcription from RNA polymerase II promoter, negative regulation of transcription from RNA polymerase II promoter in response to UV-induced DNA damage, negative regulation of vascular endothelial growth factor recept…	25.393	25.682
	Atp6v1b2	calcium ion homeostasis, pH reduction, regulation of pH	11.903	21.627
	Vcl	platelet aggregation, regulation of cell migration	11.11	20.275
	Bzw1	regulation of transcription, DNA-templated	15.077	17.572
	Myl12b	platelet aggregation, regulation of cell shape	10.316	25.682
	Thbs1	activation of MAPK activity, cell cycle arrest, negative regulation of angiogenesis, negative regulation of antigen processing and presentation of peptide or polysaccharide antigen via MHC class II, negative regulation of apoptotic process, negative regulation of blood vessel endothelial cell migration, negative regulation of cGMP-mediated signaling, negative regulation of cell-matrix adhesion, n…	15.871	12.165
	Anxa3	negative regulation of catalytic activity, positive regulation of DNA metabolic process, positive regulation of angiogenesis, positive regulation of endothelial cell migration, positive regulation of sequence-specific DNA binding transcription factor activity	9.5224	25.682
	Ddx39b	negative regulation of DNA damage checkpoint, positive regulation of DNA biosynthetic process, positive regulation of DNA-templated transcription, elongation, positive regulation of cell growth involved in cardiac muscle cell development, positive regulation of translation, positive regulation of vascular smooth muscle cell proliferation	9.5224	24.33
	Ddx39a	regulation of gene expression	4.7612	13.517
	Arhgdia	Rho protein signal transduction, negative regulation of cell migration, positive regulation of GTPase activity, regulation of Rho protein signal transduction, regulation of actin cytoskeleton reorganization, regulation of cell shape, regulation of protein localization, semaphorin-plexin signaling pathway	16.664	16.22
	Gba	negative regulation of MAP kinase activity, negative regulation of cellular protein metabolic process, negative regulation of interleukin-6 production, negative regulation of neuron death, negative regulation of protein homooligomerization, positive regulation of gene expression, positive regulation of macromitophagy in response to mitochondrial depolarization, positive regulation of neuronal act…	12.697	14.869
	Pdia4	cell redox homeostasis	19.838	9.4618
	Ptgs1	regulation of blood pressure, regulation of cell proliferation	17.458	6.7584
	Set	negative regulation of neuron apoptotic process, negative regulation of transcription, DNA-templated	12.697	24.33
	Acat2	positive regulation of intestinal cholesterol absorption	16.664	12.165
	Prdx1	cell redox homeostasis, erythrocyte homeostasis, regulation of NF-kappaB import into nucleus, regulation of stress-activated MAPK cascade, retina homeostasis	16.664	9.4618
	Glud1	positive regulation of insulin secretion	12.697	14.869
	Gstp1	negative regulation of ERK1 and ERK2 cascade, negative regulation of I-kappaB kinase/NF-kappaB signaling, negative regulation of JUN kinase activity, negative regulation of MAP kinase activity, negative regulation of acute inflammatory response, negative regulation of apoptotic process, negative regulation of biosynthetic process, negative regulation of extrinsic apoptotic signaling pathway, nega…	14.284	10.813
	Cse1l	body fluid secretion	9.5224	16.22
	Ppp2r1a	beta-catenin destruction complex disassembly, positive regulation of extrinsic apoptotic signaling pathway in absence of ligand, regulation of meiotic cell cycle process involved in oocyte maturation, regulation of phosphoprotein phosphatase activity	13.49	14.869
	Flii	regulation of transcription, DNA-templated	11.903	21.627
	Ak1	cell cycle arrest	15.871	9.4618
	Pla2g4a	regulation of cell proliferation	15.871	12.165
	Oxct1	positive regulation of insulin secretion involved in cellular response to glucose stimulus	11.11	14.869
	Prmt1	negative regulation of megakaryocyte differentiation, positive regulation of erythrocyte differentiation, regulation of transcription, DNA-templated	12.697	14.869
	Atp1a1	cellular potassium ion homeostasis, cellular sodium ion homeostasis, membrane hyperpolarization, membrane repolarization, negative regulation of glucocorticoid biosynthetic process, negative regulation of heart contraction, positive regulation of heart contraction, positive regulation of striated muscle contraction, regulation of blood pressure, regulation of cardiac muscle cell contraction, regu…	12.697	9.4618
	Me1	regulation of NADP metabolic process	16.664	4.055
	Por	negative regulation of cysteine-type endopeptidase activity involved in apoptotic process, negative regulation of lipase activity, positive regulation of cholesterol biosynthetic process, positive regulation of chondrocyte differentiation, positive regulation of monooxygenase activity, positive regulation of smoothened signaling pathway, positive regulation of steroid hormone biosynthetic process…	15.871	6.7584
	Rab10	small GTPase mediated signal transduction	3.1741	5.4067
	Rab14	fibroblast growth factor receptor signaling pathway, regulation of protein localization, small GTPase mediated signal transduction	3.9677	2.7034
	Rab1b	positive regulation of glycoprotein metabolic process, regulation of autophagosome assembly, small GTPase mediated signal transduction	3.9677	4.055
	Cnn2	negative regulation of cell migration, negative regulation of phagocytosis, positive regulation of gene expression, regulation of actin filament-based process, regulation of cell proliferation	9.5224	20.275
	Eif3b	regulation of translational initiation	11.903	9.4618
	Pabpc1	gene silencing by RNA, negative regulation of catalytic activity, negative regulation of nuclear-transcribed mRNA catabolic process, nonsense-mediated decay, nuclear-transcribed mRNA catabolic process, nonsense-mediated decay, positive regulation of nuclear-transcribed mRNA catabolic process, deadenylation-dependent decay, positive regulation of nuclear-transcribed mRNA poly(A) tail shortening, p…	11.11	18.924
	Rpl3	nuclear-transcribed mRNA catabolic process, nonsense-mediated decay	10.316	14.869
	Tpt1	negative regulation of ectoderm development, negative regulation of intrinsic apoptotic signaling pathway in response to DNA damage	15.871	8.1101
	Gcn1	positive regulation of kinase activity, positive regulation of transcription from RNA polymerase II promoter in response to stress, regulation of protein kinase activity, regulation of translation	8.7289	13.517
	Idh1	regulation of phospholipid biosynthetic process, regulation of phospholipid catabolic process	15.871	5.4067
	Eif4g1	positive regulation of neuron differentiation, regulation of translation, regulation of translational initiation	15.077	16.22
	Pafah1b2	positive regulation of macroautophagy	9.5224	18.924
	Psmc4	positive regulation of RNA polymerase II transcriptional preinitiation complex assembly, positive regulation of proteasomal protein catabolic process	10.316	14.869
	Ran	positive regulation of protein binding, signal transduction, small GTPase mediated signal transduction	9.5224	18.924
	Xpo1	negative regulation of transcription from RNA polymerase II promoter, regulation of centrosome duplication, regulation of protein catabolic process, regulation of protein export from nucleus	7.9354	14.869
	Ehd1	cholesterol homeostasis, low-density lipoprotein particle clearance, positive regulation of cholesterol storage, positive regulation of endocytic recycling, positive regulation of myoblast fusion, regulation of actin cytoskeleton organization	9.5224	13.517
	Eif3a	negative regulation of ERK1 and ERK2 cascade, regulation of translational initiation	10.316	12.165
	Mapre1	negative regulation of microtubule polymerization, positive regulation of microtubule plus-end binding	10.316	14.869
	Mapk1	B cell receptor signaling pathway, ERBB signaling pathway, ERK1 and ERK2 cascade, MAPK import into nucleus, T cell receptor signaling pathway, intracellular signal transduction, lipopolysaccharide-mediated signaling pathway, long-term synaptic potentiation, negative regulation of cell differentiation, positive regulation of cell migration, positive regulation of cell proliferation, positive regul…	12.697	27.034
	Rps3a	negative regulation of apoptotic process	7.9354	16.22
	Lars	regulation of translational fidelity	8.7289	12.165
	Chd4	negative regulation of transcription from RNA polymerase II promoter	7.1418	14.869
	Nme1	lactation, positive regulation of DNA binding, positive regulation of epithelial cell proliferation, regulation of apoptotic process	15.077	14.869
	Rps15a	positive regulation of cell cycle, positive regulation of cell proliferation	5.5548	14.869
	Actr2	Arp2/3 complex-mediated actin nucleation	11.903	10.813
	Arhgap1	positive regulation of GTPase activity, regulation of GTPase activity, signal transduction, small GTPase mediated signal transduction	7.1418	14.869
	Crtap	negative regulation of post-translational protein modification, protein stabilization	7.1418	17.572
	Ddx1	regulation of transcription, DNA-templated	7.9354	12.165
	Fh	homeostasis of number of cells within a tissue	8.7289	13.517
	Gnai2	G-protein coupled acetylcholine receptor signaling pathway, activation of MAPKK activity, adenosine receptor signaling pathway, adenylate cyclase-inhibiting G-protein coupled receptor signaling pathway, dopamine receptor signaling pathway, gamma-aminobutyric acid signaling pathway, intracellular signal transduction, negative regulation of synaptic transmission, positive regulation of cell prolife…	8.7289	16.22
	Gnai3	G-protein coupled receptor signaling pathway, adenylate cyclase-inhibiting G-protein coupled receptor signaling pathway, dopamine receptor signaling pathway, regulation of heart contraction	5.5548	12.165
	Pdcd6ip	positive regulation of exosomal secretion, positive regulation of extracellular exosome assembly, regulation of centrosome duplication, regulation of extracellular exosome assembly, regulation of mitotic spindle assembly	13.49	12.165
	Rplp0	lactation	15.871	4.055
	Xdh	activation of cysteine-type endopeptidase activity involved in apoptotic process, lactation, negative regulation of endothelial cell differentiation, negative regulation of endothelial cell proliferation, negative regulation of gene expression, negative regulation of protein kinase B signaling, negative regulation of protein phosphorylation, negative regulation of vascular endothelial growth fact…	7.1418	12.165
	Atp2a2	ER-nucleus signaling pathway, negative regulation of heart contraction, positive regulation of endoplasmic reticulum calcium ion concentration, regulation of calcium ion-dependent exocytosis of neurotransmitter, regulation of cardiac muscle cell action potential involved in regulation of contraction, regulation of cardiac muscle cell membrane potential, regulation of cardiac muscle contraction by…	11.11	2.7034
	Clic1	platelet aggregation, positive regulation of osteoblast differentiation, regulation of ion transmembrane transport, regulation of mitochondrial membrane potential	14.284	6.7584
	Hsd17b12	estrogen biosynthetic process, positive regulation of cell-substrate adhesion	9.5224	14.869
	Gspt1	nuclear-transcribed mRNA catabolic process, nonsense-mediated decay	7.9354	8.1101
	Fam129b	negative regulation of apoptotic process	9.5224	12.165
	Npm1	cell volume homeostasis, negative regulation of apoptotic process, negative regulation of cell proliferation, negative regulation of centrosome duplication, negative regulation of mRNA splicing, via spliceosome, negative regulation of protein kinase activity by regulation of protein phosphorylation, positive regulation of NF-kappaB transcription factor activity, positive regulation of cell cycle …	11.903	12.165
	P3h1	negative regulation of post-translational protein modification, protein stabilization, regulation of ossification, regulation of protein secretion	10.316	12.165
	Pea15	DNA damage checkpoint, intracellular signal transduction, negative regulation of extrinsic apoptotic signaling pathway via death domain receptors, negative regulation of glucose import, positive regulation of extrinsic apoptotic signaling pathway via death domain receptors, regulation of apoptotic process	5.5548	22.979
	Rps3	negative regulation of DNA repair, negative regulation of protein ubiquitination, negative regulation of translation, positive regulation of DNA N-glycosylase activity, positive regulation of JUN kinase activity, positive regulation of NIK/NF-kappaB signaling, positive regulation of apoptotic signaling pathway, positive regulation of base-excision repair, positive regulation of cysteine-type endo…	11.11	8.1101
	aExponentially Modified Protein Abundance Index (http://www.matrixscience.com/help/quant_empai_help.html).
	Supplementary Table 6. Cont 2.
	UniProt/SWISS-	Biological Process	emPAIa
	Alternate ID	biological regulation	C57BL/6	SCID
	Vat1	negative regulation of mitochondrial fusion	11.903	8.1101
	Atp6v1a	endosomal lumen acidification, lumen formation, open tracheal system	5.5548	9.4618
	Myadm	negative regulation of actin filament polymerization, negative regulation of gene expression, negative regulation of heterotypic cell-cell adhesion, negative regulation of protein kinase C signaling, negative regulation of protein phosphorylation, positive regulation of cell migration, positive regulation of substrate adhesion-dependent cell spreading	7.1418	8.1101
	Ap2a1	negative regulation of hyaluronan biosynthetic process, regulation of hematopoietic stem cell differentiation	6.3483	16.22
	Ap2a2	regulation of hematopoietic stem cell differentiation	3.1741	13.517
	Aacs	cellular response to glucose stimulus, positive regulation of insulin secretion	10.316	6.7584
	Asns	PERK-mediated unfolded protein response, negative regulation of apoptotic process, positive regulation of mitotic cell cycle	7.1418	12.165
	Cyfip1	Rac protein signal transduction, positive regulation of Arp2/3 complex-mediated actin nucleation, regulation of cell shape	4.7612	16.22
	Glrx3	cell redox homeostasis, negative regulation of cardiac muscle hypertrophy, regulation of the force of heart contraction	7.9354	13.517
	Man2a1	positive regulation of neurogenesis	3.9677	16.22
	Myl9	platelet aggregation	9.5224	31.089
	Psme2	positive regulation of endopeptidase activity, regulation of G1/S transition of mitotic cell cycle, regulation of proteasomal protein catabolic process	6.3483	16.22
	Cad	lactation	7.9354	6.7584
	Cct8	positive regulation of establishment of protein localization to telomere, positive regulation of protein localization to Cajal body, positive regulation of telomerase RNA localization to Cajal body, positive regulation of telomere maintenance via telomerase, protein stabilization	7.1418	14.869
	Eif3m	regulation of translational initiation	9.5224	8.1101
	Akt1	activation of GTPase activity, activation-induced cell death of T cells, glucose homeostasis, insulin receptor signaling pathway, insulin-like growth factor receptor signaling pathway, interleukin-18-mediated signaling pathway, intracellular signal transduction, lipopolysaccharide-mediated signaling pathway, maintenance of protein location in mitochondrion, negative regulation of JNK cascade, neg…	8.7289	12.165
	Akt2	activation of GTPase activity, insulin receptor signaling pathway, intracellular signal transduction, negative regulation of plasma membrane long-chain fatty acid transport, positive regulation of cell migration, positive regulation of cell motility, positive regulation of fatty acid beta-oxidation, positive regulation of glucose import in response to insulin stimulus, positive regulation of gluc…	3.9677	6.7584
	Arpc2	Arp2/3 complex-mediated actin nucleation, positive regulation of lamellipodium assembly, positive regulation of substrate adhesion-dependent cell spreading	8.7289	10.813
	Cnn3	negative regulation of ATPase activity	11.903	8.1101
	Col1a2	Rho protein signal transduction, regulation of blood pressure, transforming growth factor beta receptor signaling pathway	11.11	5.4067
	Dctn1	positive regulation of intracellular protein transport, positive regulation of microtubule nucleation, positive regulation of microtubule polymerization	10.316	12.165
	Dhx9	CRD-mediated mRNA stabilization	10.316	8.1101
	Dpysl3	negative regulation of cell migration, negative regulation of neuron projection development, positive regulation of filopodium assembly, positive regulation of neuron projection development	16.664	13.517
	Hnrnpl	regulation of alternative mRNA splicing, via spliceosome	13.49	6.7584
	Hsph1	negative regulation of apoptotic signaling pathway, negative regulation of establishment of protein localization to mitochondrion, negative regulation of intrinsic apoptotic signaling pathway in response to hydrogen peroxide, negative regulation of neuron apoptotic process, negative regulation of p38MAPK cascade, positive regulation of MHC class I biosynthetic process, positive regulation of NK T…	15.077	5.4067
	Eif5b	regulation of translational initiation	8.7289	8.1101
	Npepps	positive regulation of protein targeting to mitochondrion	10.316	9.4618
	Tmed10	regulation of beta-amyloid formation	9.5224	12.165
	Pcbp2	negative regulation of defense response to virus, negative regulation of type I interferon production	9.5224	5.4067
	Capg	actin filament capping, barbed-end actin filament capping	3.9677	4.055
	Aprt	lactation	10.316	6.7584
	Col1a1	collagen-activated tyrosine kinase receptor signaling pathway, negative regulation of cell-substrate adhesion, positive regulation of canonical Wnt signaling pathway, positive regulation of cell migration, positive regulation of epithelial to mesenchymal transition, positive regulation of transcription, DNA-templated	10.316	10.813
	Dld	cell redox homeostasis, regulation of membrane potential	10.316	10.813
	Fbln2	positive regulation of cell-substrate adhesion	13.49	2.7034
	Inf2	regulation of cellular component size, regulation of mitochondrial fission	7.1418	12.165
	Nqo1	negative regulation of apoptotic process, negative regulation of catalytic activity, positive regulation of neuron apoptotic process	10.316	4.055
	Hnrnpab	negative regulation of transcription from RNA polymerase II promoter, positive regulation of transcription, DNA-templated, regulation of transcription, DNA-templated	8.7289	10.813
	C1qbp	complement activation, classical pathway, negative regulation of MDA-5 signaling pathway, negative regulation of RIG-I signaling pathway, negative regulation of defense response to virus, negative regulation of interferon-gamma production, negative regulation of interleukin-12 production, negative regulation of mRNA splicing, via spliceosome, negative regulation of transcription from RNA polymera…	7.9354	6.7584
	Sec22b	positive regulation of protein catabolic process, regulation of organelle organization	9.5224	8.1101
	Gfpt1	circadian regulation of gene expression	11.903	5.4067
	Sh3bgrl3	cell redox homeostasis, positive regulation of GTPase activity, regulation of actin cytoskeleton organization, regulation of actin filament depolymerization, regulation of blood vessel endothelial cell migration	7.9354	12.165
	Hspb1	intracellular signal transduction, negative regulation of apoptotic signaling pathway, negative regulation of oxidative stress-induced intrinsic apoptotic signaling pathway, negative regulation of protein serine/threonine kinase activity, platelet aggregation, positive regulation of angiogenesis, positive regulation of blood vessel endothelial cell migration, positive regulation of endothelial ce…	8.7289	10.813
	Immt	mitochondrial calcium ion homeostasis	6.3483	5.4067
	Otub1	negative regulation of double-strand break repair, negative regulation of histone H2A K63-linked ubiquitination	3.9677	9.4618
	Pdlim5	regulation of dendritic spine morphogenesis, regulation of synapse assembly	6.3483	9.4618
	Pfkl	negative regulation of insulin secretion	6.3483	13.517
	Rnh1	negative regulation of catalytic activity, regulation of angiogenesis	12.697	14.869
	Sparc	negative regulation of angiogenesis, negative regulation of endothelial cell proliferation, positive regulation of endothelial cell migration, regulation of cell morphogenesis, regulation of cell proliferation, signal transduction	4.7612	14.869
	Swap70	negative regulation of actin filament depolymerization, negative regulation of cell-cell adhesion mediated by integrin, negative regulation of peptidyl-serine dephosphorylation, positive regulation of actin filament bundle assembly, positive regulation of cytosolic calcium ion concentration, positive regulation of mast cell chemotaxis, regulation of actin polymerization or depolymerization, regul…	7.1418	6.7584
	Usp5	positive regulation of proteasomal ubiquitin-dependent protein catabolic process	6.3483	9.4618
	Zyx	integrin-mediated signaling pathway, regulation of inflammatory response, transforming growth factor beta receptor signaling pathway	7.1418	10.813
	Ddb1	Wnt signaling pathway, negative regulation of apoptotic process, positive regulation by virus of viral protein levels in host cell, positive regulation of viral genome replication, positive regulation of viral release from host cell, regulation of mitotic cell cycle phase transition	10.316	4.055
	Ero1a	cell redox homeostasis, endoplasmic reticulum unfolded protein response, intrinsic apoptotic signaling pathway in response to endoplasmic reticulum stress, release of sequestered calcium ion into cytosol	5.5548	16.22
	Lgals3	maintenance of protein location, negative regulation of T cell activation via T cell receptor contact with antigen bound to MHC molecule on antigen presenting cell, negative regulation of T cell receptor signaling pathway, negative regulation of endocytosis, negative regulation of extrinsic apoptotic signaling pathway, negative regulation of immunological synapse formation, positive regulation of…	11.11	1.3517
	Pnp	intrinsic apoptotic signaling pathway in response to DNA damage, negative regulation of T cell apoptotic process, positive regulation of B cell differentiation, positive regulation of DNA repair, positive regulation of T cell mediated cytotoxicity, positive regulation of T cell proliferation, positive regulation of alpha-beta T cell differentiation	6.3483	9.4618
	Ppp2ca	negative regulation of epithelial to mesenchymal transition, positive regulation of protein serine/threonine kinase activity, regulation of cell cycle, regulation of protein autophosphorylation, regulation of protein catabolic process, regulation of receptor activity	5.5548	9.4618
	Ptbp1	negative regulation of mRNA splicing, via spliceosome, negative regulation of muscle cell differentiation, positive regulation of transcription from RNA polymerase II promoter, regulation of alternative mRNA splicing, via spliceosome	9.5224	6.7584
	Rad23b	regulation of proteasomal ubiquitin-dependent protein catabolic process	9.5224	9.4618
	Cct3	positive regulation of protein localization to Cajal body, positive regulation of telomerase RNA localization to Cajal body, positive regulation of telomere maintenance via telomerase, protein stabilization	10.316	5.4067
	Tnpo2	negative regulation of muscle cell differentiation	5.5548	4.055
	Xpo5	gene silencing by RNA, positive regulation of RNA interference, pre-miRNA export from nucleus, regulation of protein export from nucleus	8.7289	6.7584
	Actr3	Arp2/3 complex-mediated actin nucleation, positive regulation of Notch signaling pathway, positive regulation of filopodium assembly, positive regulation of lamellipodium assembly, positive regulation of synaptic growth at neuromuscular junction	9.5224	6.7584
	Aimp2	negative regulation of cell proliferation, positive regulation of neuron death, positive regulation of protein ubiquitination	8.7289	6.7584
	Anxa4	Notch signaling pathway, negative regulation of NF-kappaB transcription factor activity, negative regulation of interleukin-8 secretion, regulation of transcription from RNA polymerase II promoter	7.9354	16.22
	Ipo9	protein stabilization	6.3483	6.7584
	Nsf	positive regulation of protein catabolic process, positive regulation of receptor recycling	3.1741	17.572
	Nup155	atrial cardiac muscle cell action potential, gene silencing by RNA, regulation of cellular response to heat, regulation of glucose transport	5.5548	10.813
	Ptpn11	DNA damage checkpoint, activation of MAPK activity, ephrin receptor signaling pathway, epidermal growth factor receptor signaling pathway, glucose homeostasis, homeostasis of number of cells within a tissue, hormone metabolic process, hormone-mediated signaling pathway, integrin-mediated signaling pathway, negative regulation of cell adhesion mediated by integrin, negative regulation of cortisol …	7.1418	9.4618
	Rap1b	Rap protein signal transduction, cellular response to glucose stimulus, negative regulation of calcium ion-dependent exocytosis, negative regulation of collagen biosynthetic process, negative regulation of synaptic vesicle exocytosis, nerve growth factor signaling pathway, positive regulation of ERK1 and ERK2 cascade, positive regulation of GTPase activity, positive regulation of glucose import, …	7.1418	10.813
	Rap1a	Rap protein signal transduction, cellular response to glucose stimulus, negative regulation of collagen biosynthetic process, negative regulation of synaptic vesicle exocytosis, nerve growth factor signaling pathway, positive regulation of ERK1 and ERK2 cascade, positive regulation of GTPase activity, positive regulation of glucose import, positive regulation of neuron projection development, pos…	5.5548	9.4618
	Ahcyl1	angiotensin-activated signaling pathway, positive regulation of sodium ion transport, regulation of anion transport, regulation of ion transmembrane transporter activity, regulation of mRNA 3'-end processing	5.5548	9.4618
	Cct4	positive regulation of establishment of protein localization to telomere, positive regulation of protein localization to Cajal body, positive regulation of telomerase RNA localization to Cajal body, positive regulation of telomerase activity, positive regulation of telomere maintenance via telomerase, protein stabilization	7.9354	5.4067
	Usp14	negative regulation of ER-associated ubiquitin-dependent protein catabolic process, negative regulation of endopeptidase activity, regulation of chemotaxis, regulation of proteasomal protein catabolic process	8.7289	8.1101
	Psmd14	positive regulation of endopeptidase activity, regulation of proteasomal protein catabolic process	7.1418	8.1101
	Phb2	negative regulation of apoptotic process, negative regulation of intracellular estrogen receptor signaling pathway, negative regulation of mammary gland epithelial cell proliferation, negative regulation of sequence-specific DNA binding transcription factor activity, negative regulation of transcription, DNA-templated, positive regulation of ERK1 and ERK2 cascade, positive regulation of cell cycl…	6.3483	12.165
	Hnrnph1	regulation of RNA splicing	13.49	5.4067
	Dnaja1	androgen receptor signaling pathway, negative regulation of JUN kinase activity, negative regulation of apoptotic process, negative regulation of establishment of protein localization to mitochondrion, negative regulation of nitrosative stress-induced intrinsic apoptotic signaling pathway, negative regulation of protein ubiquitination, positive regulation of apoptotic process, regulation of prote…	6.3483	8.1101
	Eif3c	regulation of translational initiation	3.9677	12.165
	Hyou1	negative regulation of endoplasmic reticulum stress-induced neuron intrinsic apoptotic signaling pathway, negative regulation of hypoxia-induced intrinsic apoptotic signaling pathway	6.3483	8.1101
	Lims1	negative regulation of apoptotic process, negative regulation of hepatocyte proliferation, negative regulation of neural precursor cell proliferation, negative regulation of transcription, DNA-templated, positive regulation of GTPase activity, positive regulation of cell-substrate adhesion, positive regulation of focal adhesion assembly, positive regulation of gene expression, positive regulation…	6.3483	10.813
	Pcna	mitotic telomere maintenance via semi-conservative replication, negative regulation of transcription from RNA polymerase II promoter, positive regulation of DNA repair, positive regulation of DNA replication, positive regulation of deoxyribonuclease activity	7.9354	8.1101
	Psmd3	regulation of catalytic activity, regulation of protein catabolic process	6.3483	8.1101
	Sod2	acetylcholine-mediated vasodilation involved in regulation of systemic arterial blood pressure, intrinsic apoptotic signaling pathway in response to DNA damage, intrinsic apoptotic signaling pathway in response to oxidative stress, iron ion homeostasis, negative regulation of apoptotic process, negative regulation of cell proliferation, negative regulation of fat cell differentiation, negative re…	7.1418	9.4618
	Sec13	positive regulation of TOR signaling	4.7612	4.055
	Pebp1	MAPK cascade, negative regulation of MAPK cascade, negative regulation of endopeptidase activity, positive regulation of acetylcholine metabolic process, positive regulation of cAMP-mediated signaling, positive regulation of mitotic nuclear division, regulation of neurotransmitter levels, regulation of the force of heart contraction	7.1418	5.4067
	Cpne1	negative regulation of DNA binding, negative regulation of NIK/NF-kappaB signaling, negative regulation of gene expression, positive regulation of neuron differentiation, positive regulation of protein kinase B signaling, positive regulation of tumor necrosis factor-mediated signaling pathway, regulation of I-kappaB kinase/NF-kappaB signaling, regulation of transcription, DNA-templated	5.5548	12.165
	Prkar2b	negative regulation of cAMP-dependent protein kinase activity, regulation of protein kinase activity	0	14.869
	Etf1	nuclear-transcribed mRNA catabolic process, nonsense-mediated decay	8.7289	8.1101
	Got1	Notch signaling pathway, fatty acid homeostasis	6.3483	6.7584
	Ctsl	negative regulation of keratinocyte proliferation, regulation of actin cytoskeleton reorganization	7.9354	8.1101
	Cfl2	muscle cell cellular homeostasis, positive regulation of actin filament depolymerization	8.7289	8.1101
	Dnm2	G-protein coupled receptor internalization, negative regulation of membrane tubulation, negative regulation of transforming growth factor beta receptor signaling pathway, positive regulation of lamellipodium assembly, positive regulation of nitric oxide biosynthetic process, positive regulation of phagocytosis, positive regulation of sodium:potassium-exchanging ATPase activity, positive regulatio…	0.79354	17.572
	Hnrnpk	negative regulation of apoptotic process, negative regulation of mRNA splicing, via spliceosome, positive regulation of low-density lipoprotein particle receptor biosynthetic process, positive regulation of receptor-mediated endocytosis, positive regulation of transcription from RNA polymerase II promoter, regulation of intrinsic apoptotic signaling pathway in response to DNA damage by p53 class …	5.5548	12.165
	Ilk	cell cycle arrest, integrin-mediated signaling pathway, negative regulation of cardiac muscle cell apoptotic process, negative regulation of neural precursor cell proliferation, negative regulation of neuron apoptotic process, negative regulation of protein kinase activity, negative regulation of smooth muscle cell migration, negative regulation of smooth muscle cell proliferation, platelet aggre…	9.5224	5.4067
	Kpna6	positive regulation of transcription from RNA polymerase II promoter	4.7612	10.813
	Nsdhl	smoothened signaling pathway	7.9354	0
	Pdia5	cell redox homeostasis	3.9677	16.22
	Psmc1	negative regulation of neuron death, positive regulation of RNA polymerase II transcriptional preinitiation complex assembly, positive regulation of proteasomal protein catabolic process	4.7612	12.165
	Rbbp7	chromatin silencing at rDNA, negative regulation of cell growth, negative regulation of transcription from RNA polymerase II promoter, negative regulation of transcription, DNA-templated	7.1418	8.1101
	Rbbp4	chromatin silencing at rDNA, regulation of transcription, DNA-templated	2.3806	2.7034
	aExponentially Modified Protein Abundance Index (http://www.matrixscience.com/help/quant_empai_help.html).
	Supplementary Table 6. Cont 3.
	UniProt/SWISS-	Biological Process	emPAIa
	Alternate ID	biological regulation	C57BL/6	SCID
	Surf4	positive regulation of organelle organization	3.9677	13.517
	Mif	DNA damage response, signal transduction by p53 class mediator, cell surface receptor signaling pathway, negative regulation of DNA damage response, signal transduction by p53 class mediator, negative regulation of apoptotic process, negative regulation of cell aging, negative regulation of cell cycle arrest, negative regulation of cellular protein metabolic process, negative regulation of gene e…	6.3483	9.4618
	Nrdc	positive regulation of membrane protein ectodomain proteolysis, regulation of endopeptidase activity	5.5548	9.4618
	Eif4g2	regulation of translation, regulation of translational initiation	4.7612	8.1101
	Mdh1	positive regulation of defense response to virus by host, positive regulation of macromitophagy in response to mitochondrial depolarization	3.1741	12.165
	Hmgb1	activation of protein kinase activity, induction of positive chemotaxis, negative regulation of apoptotic cell clearance, negative regulation of extrinsic apoptotic signaling pathway via death domain receptors, negative regulation of gene expression, negative regulation of transcription, DNA-templated, neutrophil clearance, positive regulation of DNA binding, positive regulation of DNA ligation, …	4.7612	8.1101
	Hmgb2	negative regulation of extrinsic apoptotic signaling pathway via death domain receptors, negative regulation of gene expression, negative regulation of transcription, DNA-templated, positive regulation of DNA binding, positive regulation of endothelial cell proliferation, positive regulation of erythrocyte differentiation, positive regulation of gene expression, positive regulation of innate immu…	0.79354	2.7034
	Napa	regulation of synaptic vesicle priming	7.9354	6.7584
	Bcat1	mitotic G1 DNA damage checkpoint	5.5548	10.813
	Cdk1	mitotic G2 DNA damage checkpoint, negative regulation of apoptotic process, positive regulation of DNA replication, positive regulation of cardiac muscle cell proliferation, positive regulation of gene expression, positive regulation of mitotic cell cycle, positive regulation of protein import into nucleus, translocation, positive regulation of protein localization to nucleus	4.7612	9.4618
	Dnajc10	cell redox homeostasis, intrinsic apoptotic signaling pathway in response to endoplasmic reticulum stress, negative regulation of protein phosphorylation, positive regulation of ATPase activity	7.9354	5.4067
	Fermt2	Wnt signaling pathway, integrin-mediated signaling pathway, regulation of cell shape, transforming growth factor beta receptor signaling pathway	3.1741	9.4618
	G3bp1	negative regulation of canonical Wnt signaling pathway	3.1741	12.165
	Hgs	negative regulation of JAK-STAT cascade, positive regulation of exosomal secretion, positive regulation of gene expression, regulation of MAP kinase activity	1.5871	12.165
	Prkaca	adenylate cyclase-modulating G-protein coupled receptor signaling pathway, cellular response to glucose stimulus, intracellular signal transduction, modulation of synaptic transmission, negative regulation of meiotic cell cycle, negative regulation of smoothened signaling pathway involved in dorsal/ventral neural tube patterning, positive regulation of cell cycle arrest, positive regulation of pr…	4.7612	9.4618
	Prkacb	adenylate cyclase-modulating G-protein coupled receptor signaling pathway, negative regulation of meiotic cell cycle, negative regulation of smoothened signaling pathway involved in dorsal/ventral neural tube patterning, regulation of protein processing	3.9677	8.1101
	Lrpprc	negative regulation of mitochondrial RNA catabolic process, regulation of mitochondrial translation, regulation of transcription, DNA-templated	5.5548	8.1101
	Mtpn	positive regulation of NF-kappaB transcription factor activity, positive regulation of cardiac muscle hypertrophy, positive regulation of cell growth, positive regulation of macromolecule biosynthetic process, positive regulation of protein metabolic process, regulation of barbed-end actin filament capping	7.1418	5.4067
	Prdx5	cell redox homeostasis, negative regulation of apoptotic process, negative regulation of cysteine-type endopeptidase activity involved in apoptotic process, negative regulation of oxidoreductase activity, negative regulation of transcription from RNA polymerase III promoter, positive regulation of collagen biosynthetic process, regulation of apoptosis involved in tissue homeostasis	4.7612	5.4067
	Rps19	Notch signaling pathway, erythrocyte differentiation, negative regulation of respiratory burst involved in inflammatory response, positive regulation of respiratory burst involved in inflammatory response	4.7612	8.1101
	Sae1	positive regulation of protein targeting to mitochondrion, regulation of mitotic cell cycle	6.3483	8.1101
	Phgdh	regulation of gene expression	8.7289	4.055
	Snx9	positive regulation of GTPase activity, positive regulation of membrane protein ectodomain proteolysis, positive regulation of protein kinase activity, positive regulation of protein oligomerization	10.316	1.3517
	Vdac3	regulation of anion transmembrane transport, regulation of anion transport, regulation of cilium assembly	9.5224	5.4067
	Rab7a	bone resorption, epidermal growth factor catabolic process, phagosome acidification, positive regulation of exosomal secretion, positive regulation of protein catabolic process, positive regulation of viral process, regulation of autophagosome assembly, small GTPase mediated signal transduction	7.9354	4.055
	Fam129a	negative regulation of protein phosphorylation, positive regulation of protein phosphorylation, positive regulation of translation, regulation of translation	7.9354	6.7584
	S100a10	positive regulation of GTPase activity, positive regulation of binding, positive regulation of focal adhesion assembly, positive regulation of stress fiber assembly, positive regulation of substrate adhesion-dependent cell spreading	3.9677	9.4618
	Itgav	ERK1 and ERK2 cascade, apolipoprotein A-I-mediated signaling pathway, extrinsic apoptotic signaling pathway in absence of ligand, integrin-mediated signaling pathway, negative regulation of entry of bacterium into host cell, negative regulation of extrinsic apoptotic signaling pathway, negative regulation of lipid storage, negative regulation of lipid transport, negative regulation of lipoprotein…	7.1418	5.4067
	Abce1	negative regulation of endoribonuclease activity	6.3483	6.7584
	Ap2m1	negative regulation of protein localization to plasma membrane	7.1418	8.1101
	Cryab	negative regulation of cell growth, negative regulation of cysteine-type endopeptidase activity involved in apoptotic process, negative regulation of gene expression, negative regulation of intracellular transport, negative regulation of reactive oxygen species metabolic process, stress-activated MAPK cascade	4.7612	6.7584
	Dnajc3	endoplasmic reticulum unfolded protein response, negative regulation of apoptotic process, negative regulation of endoplasmic reticulum stress-induced eIF2 alpha phosphorylation, negative regulation of protein kinase activity, positive regulation of translation initiation in response to endoplasmic reticulum stress	3.9677	13.517
	Gls	regulation of respiratory gaseous exchange by neurological system process	3.9677	8.1101
	Eif2s1	negative regulation of guanyl-nucleotide exchange factor activity, negative regulation of translational initiation in response to stress, positive regulation of defense response to virus by host, positive regulation of macromitophagy in response to mitochondrial depolarization, positive regulation of neuron death, positive regulation of type B pancreatic cell apoptotic process, regulation of tran…	5.5548	4.055
	Itga5	integrin-mediated signaling pathway, negative regulation of anoikis, positive regulation of cell migration, positive regulation of cell-substrate adhesion, positive regulation of peptidyl-tyrosine phosphorylation, positive regulation of sprouting angiogenesis	7.1418	6.7584
	Pdlim1	regulation of transcription, DNA-templated	5.5548	9.4618
	Psmc5	negative regulation of transcription, DNA-templated, positive regulation of RNA polymerase II transcriptional preinitiation complex assembly, positive regulation of inclusion body assembly, positive regulation of proteasomal protein catabolic process	4.7612	5.4067
	Scpep1	negative regulation of blood pressure, positive regulation of blood vessel diameter, retinoic acid metabolic process	5.5548	5.4067
	Rpl5	positive regulation of isoleucine-tRNA ligase activity, positive regulation of methionine-tRNA ligase activity, positive regulation of phosphatase activity, positive regulation of threonine-tRNA ligase activity	7.1418	6.7584
	Rnf213	negative regulation of non-canonical Wnt signaling pathway	7.1418	1.3517
	Tgm2	negative regulation of endoplasmic reticulum calcium ion concentration, phospholipase C-activating G-protein coupled receptor signaling pathway, positive regulation of I-kappaB kinase/NF-kappaB signaling, positive regulation of apoptotic process, positive regulation of cell adhesion, positive regulation of cytosolic calcium ion concentration involved in phospholipase C-activating G-protein couple…	1.5871	16.22
	Txndc5	cell redox homeostasis	6.3483	6.7584
	Adprh	activation of GTPase activity, regulation of vesicle fusion	3.9677	8.1101
	Clic4	negative regulation of cell migration, regulation of ion transmembrane transport, vacuolar acidification	4.7612	10.813
	Usp9x	BMP signaling pathway, transforming growth factor beta receptor signaling pathway	3.9677	8.1101
	Tspo	maintenance of protein location in mitochondrion, negative regulation of ATP metabolic process, negative regulation of glial cell proliferation, negative regulation of mitochondrion organization, negative regulation of mitophagy, negative regulation of nitric oxide biosynthetic process, negative regulation of protein ubiquitination, negative regulation of tumor necrosis factor production, positiv…	7.9354	4.055
	Aldh9a1	neurotransmitter biosynthetic process	5.5548	5.4067
	Nckap1	Rac protein signal transduction, positive regulation of Arp2/3 complex-mediated actin nucleation, positive regulation of lamellipodium assembly, protein stabilization, regulation of protein localization	2.3806	8.1101
	Arpc4	Arp2/3 complex-mediated actin nucleation	3.1741	8.1101
	Ddx5	intrinsic apoptotic signaling pathway by p53 class mediator, negative regulation of transcription from RNA polymerase II promoter, positive regulation of DNA damage response, signal transduction by p53 class mediator, positive regulation of intracellular estrogen receptor signaling pathway, positive regulation of transcription from RNA polymerase II promoter, positive regulation of transcription,…	6.3483	4.055
	Dhcr24	Ras protein signal transduction, negative regulation of cell proliferation, negative regulation of cysteine-type endopeptidase activity involved in apoptotic process	6.3483	2.7034
	Fus	regulation of nucleic acid-templated transcription	6.3483	5.4067
	Mvd	positive regulation of cell proliferation	7.1418	2.7034
	Ndufs3	negative regulation of cell growth, negative regulation of intrinsic apoptotic signaling pathway	1.5871	12.165
	Pcbp1	positive regulation of transcription from RNA polymerase II promoter, positive regulation of translation	10.316	6.7584
	Strap	maintenance of gastrointestinal epithelium, negative regulation of epithelial cell migration, negative regulation of epithelial cell proliferation, negative regulation of epithelial to mesenchymal transition, negative regulation of pathway-restricted SMAD protein phosphorylation, negative regulation of transcription from RNA polymerase II promoter, negative regulation of transforming growth facto…	7.9354	1.3517
	S100a4	positive regulation of I-kappaB kinase/NF-kappaB signaling	3.9677	8.1101
	Ehd2	positive regulation of endocytic recycling, positive regulation of myoblast fusion	3.1741	9.4618
	Caprin1	negative regulation of translation, positive regulation of dendrite morphogenesis, positive regulation of dendritic spine morphogenesis	3.1741	9.4618
	Apbb1ip	positive regulation of cell adhesion, signal transduction	5.5548	5.4067
	Thbs2	negative regulation of angiogenesis, positive regulation of synapse assembly	4.7612	6.7584
	Ctnnb1	Wnt signaling pathway, beta-catenin destruction complex disassembly, bone resorption, canonical Wnt signaling pathway involved in midbrain dopaminergic neuron differentiation, canonical Wnt signaling pathway involved in negative regulation of apoptotic process, canonical Wnt signaling pathway involved in positive regulation of cardiac outflow tract cell proliferation, canonical Wnt signaling path…	2.3806	9.4618
	Rab11a	positive regulation of G2/M transition of mitotic cell cycle, positive regulation of axon extension, positive regulation of epithelial cell migration, regulation of long-term neuronal synaptic plasticity, regulation of multivesicular body size, regulation of protein transport, regulation of vesicle-mediated transport, small GTPase mediated signal transduction	6.3483	4.055
	Glo1	negative regulation of apoptotic process, regulation of transcription from RNA polymerase II promoter	3.1741	9.4618
	Map1b	negative regulation of intracellular transport, positive regulation of axon extension	3.9677	4.055
	Ppp1r14b	negative regulation of catalytic activity, regulation of phosphorylation, regulation of protein dephosphorylation	7.9354	5.4067
	Ppp1r7	positive regulation of protein dephosphorylation	2.3806	9.4618
	Ftl1	cellular iron ion homeostasis, intracellular sequestering of iron ion	7.1418	0
	Arpc1b	Arp2/3 complex-mediated actin nucleation, regulation of actin filament polymerization	4.7612	8.1101
	Comt	estrogen metabolic process, negative regulation of dopamine metabolic process, negative regulation of renal sodium excretion, negative regulation of smooth muscle cell proliferation, neurotransmitter catabolic process, positive regulation of homocysteine metabolic process, regulation of sensory perception of pain	5.5548	6.7584
	Ctnna1	negative regulation of apoptotic process, negative regulation of cell motility, negative regulation of extrinsic apoptotic signaling pathway in absence of ligand, negative regulation of integrin-mediated signaling pathway, negative regulation of neuroblast proliferation, positive regulation of extrinsic apoptotic signaling pathway in absence of ligand, positive regulation of smoothened signaling …	7.1418	1.3517
	Lgmn	negative regulation of ERBB signaling pathway, negative regulation of multicellular organism growth, negative regulation of neuron apoptotic process	7.1418	2.7034
	Map2k1	ERK1 and ERK2 cascade, MAPK cascade, activation of MAPK activity, cell cycle arrest, negative regulation of cell proliferation, negative regulation of gene expression, positive regulation of ERK1 and ERK2 cascade, positive regulation of Ras protein signal transduction, positive regulation of axonogenesis, positive regulation of cell differentiation, positive regulation of cell motility, positive …	5.5548	5.4067
	Map2k2	ERK1 and ERK2 cascade, activation of MAPK activity, negative regulation of gene expression, positive regulation of ERK1 and ERK2 cascade, positive regulation of axonogenesis, positive regulation of cell motility, positive regulation of production of miRNAs involved in gene silencing by miRNA, positive regulation of protein serine/threonine kinase activity, positive regulation of transcription, DN…	3.9677	1.3517
	Psma1	negative regulation of inflammatory response to antigenic stimulus	5.5548	8.1101
	Psma6	positive regulation of NF-kappaB transcription factor activity	7.1418	4.055
	Renbp	negative regulation of catalytic activity, negative regulation of endopeptidase activity	3.9677	8.1101
	Rtn4	negative regulation of axon extension, regulation of branching morphogenesis of a nerve, regulation of cell migration	6.3483	5.4067
	Tfrc	cellular iron ion homeostasis, positive regulation of B cell proliferation, positive regulation of T cell proliferation, positive regulation of bone resorption, positive regulation of isotype switching	5.5548	6.7584
	Erp44	cell redox homeostasis	0.79354	9.4618
	Lonp1	regulation of mitochondrial DNA replication	3.9677	5.4067
	Ctsa	negative regulation of chaperone-mediated autophagy, regulation of protein stability	3.9677	9.4618
	Capzb	barbed-end actin filament capping, negative regulation of filopodium assembly, negative regulation of microtubule polymerization, regulation of cell morphogenesis, regulation of lamellipodium assembly, regulation of protein kinase C signaling	3.1741	4.055
	Ppp2r5c	negative regulation of cell proliferation, regulation of phosphoprotein phosphatase activity, signal transduction	2.3806	1.3517
	Prmt5	circadian regulation of gene expression, negative regulation of transcription from RNA polymerase II promoter, positive regulation of adenylate cyclase-inhibiting dopamine receptor signaling pathway	3.9677	2.7034
	Cbx1	negative regulation of transcription, DNA-templated	3.9677	0
	Cbx5	negative regulation of transcription, DNA-templated	2.3806	1.3517
	Dync1li1	positive regulation of mitotic cell cycle spindle assembly checkpoint	4.7612	5.4067
	Ubqln1	negative regulation of store-operated calcium channel activity, negative regulation of toll-like receptor 3 signaling pathway, positive regulation of ER-associated ubiquitin-dependent protein catabolic process, positive regulation of protein ubiquitination, regulation of oxidative stress-induced intrinsic apoptotic signaling pathway	4.7612	4.055
	Fkbp1a	SMAD protein complex assembly, cytokine-mediated signaling pathway, negative regulation of phosphoprotein phosphatase activity, negative regulation of protein phosphorylation, positive regulation of I-kappaB kinase/NF-kappaB signaling, positive regulation of protein binding, positive regulation of protein ubiquitination, regulation of activin receptor signaling pathway, regulation of amyloid prec…	5.5548	1.3517
	Jak1	cytokine-mediated signaling pathway, interleukin-2-mediated signaling pathway, intracellular signal transduction, positive regulation of sprouting angiogenesis, regulation of cell proliferation, transmembrane receptor protein tyrosine kinase signaling pathway	4.7612	4.055
	Ndufs1	regulation of mitochondrial membrane potential	7.9354	2.7034
	Pak2	gamma-aminobutyric acid secretion, neurotransmission, glutamate secretion, neurotransmission, negative regulation of cell proliferation involved in contact inhibition, negative regulation of cysteine-type endopeptidase activity involved in execution phase of apoptosis, positive regulation of JUN kinase activity, positive regulation of cell migration, positive regulation of cell proliferation, pos…	5.5548	4.055
	Pak1	gamma-aminobutyric acid secretion, neurotransmission, glutamate secretion, neurotransmission, negative regulation of cell proliferation involved in contact inhibition, positive regulation of JUN kinase activity, positive regulation of cell migration, positive regulation of cell proliferation, positive regulation of intracellular estrogen receptor signaling pathway, positive regulation of peptidyl…	2.3806	0
	Ap1g1	positive regulation of natural killer cell degranulation, positive regulation of natural killer cell mediated cytotoxicity	0.79354	13.517
	Arl1	activation of phospholipase D activity, small GTPase mediated signal transduction	5.5548	4.055
	Arl8b	small GTPase mediated signal transduction	4.7612	6.7584
	Asph	activation of cysteine-type endopeptidase activity, negative regulation of cell proliferation, regulation of protein depolymerization, regulation of protein stability	3.9677	5.4067
	Mthfd1	neutrophil homeostasis	7.1418	2.7034
	Cpne3	ERBB2 signaling pathway, positive regulation of cell migration	3.9677	6.7584
	aExponentially Modified Protein Abundance Index (http://www.matrixscience.com/help/quant_empai_help.html).
	Supplementary Table 6. Cont 4.
	UniProt/SWISS-	Biological Process	emPAIa
	Alternate ID	biological regulation	C57BL/6	SCID
	Dnajb11	positive regulation of ATPase activity	7.1418	1.3517
	Syncrip	CRD-mediated mRNA stabilization, negative regulation of translation	2.3806	9.4618
	Prdx3	cell redox homeostasis, negative regulation of cysteine-type endopeptidase activity involved in apoptotic process, negative regulation of kinase activity, positive regulation of NF-kappaB transcription factor activity, positive regulation of cell proliferation, regulation of mitochondrial membrane potential	4.7612	8.1101
	Psmc3	positive regulation of RNA polymerase II transcriptional preinitiation complex assembly, positive regulation of proteasomal protein catabolic process	5.5548	2.7034
	Rab5c	regulation of endocytosis, small GTPase mediated signal transduction	5.5548	4.055
	Crabp1	retinoic acid catabolic process	7.9354	0
	Tmed2	negative regulation of GTPase activity, positive regulation of gene expression	4.7612	2.7034
	Umps	lactation	2.3806	8.1101
	Hnrnpa2b1	negative regulation of mRNA splicing, via spliceosome, negative regulation of transcription from RNA polymerase II promoter, primary miRNA processing	2.3806	8.1101
	Rbm3	positive regulation of translation, production of miRNAs involved in gene silencing by miRNA, regulation of translation	4.7612	12.165
	Ctnnd1	Wnt signaling pathway, negative regulation of canonical Wnt signaling pathway, positive regulation of peptidyl-tyrosine autophosphorylation, positive regulation of protein processing, regulation of transcription, DNA-templated	4.7612	6.7584
	Ube2l3	positive regulation of protein targeting to mitochondrion, positive regulation of protein ubiquitination, positive regulation of ubiquitin-protein transferase activity, regulation of transcription, DNA-templated	3.9677	5.4067
	Nhlrc2	cell redox homeostasis	4.7612	2.7034
	Gdi1	Rab protein signal transduction, negative regulation of axonogenesis, negative regulation of protein targeting to membrane, positive regulation of GTPase activity	7.1418	6.7584
	Sgta	positive regulation of ER-associated ubiquitin-dependent protein catabolic process	5.5548	6.7584
	Dbi	long-term synaptic potentiation, regulation of synaptic transmission, GABAergic	1.5871	12.165
	Hmox1	cellular iron ion homeostasis, erythrocyte homeostasis, intracellular signal transduction, intrinsic apoptotic signaling pathway in response to DNA damage, iron ion homeostasis, negative regulation of DNA binding, negative regulation of cell proliferation, negative regulation of epithelial cell apoptotic process, negative regulation of extrinsic apoptotic signaling pathway via death domain recept…	5.5548	1.3517
	Rnpep	negative regulation of blood pressure	3.1741	5.4067
	Eif3f	regulation of translational initiation	4.7612	4.055
	Eif3k	regulation of translational initiation	3.9677	6.7584
	Kif5b	positive regulation of establishment of protein localization to plasma membrane, positive regulation of insulin secretion involved in cellular response to glucose stimulus, positive regulation of intracellular protein transport, positive regulation of potassium ion transport, positive regulation of synaptic transmission, GABAergic, positive regulation of vesicle fusion, positive regulation of vol…	4.7612	1.3517
	Lmna	negative regulation of extrinsic apoptotic signaling pathway, negative regulation of mesenchymal cell proliferation, negative regulation of release of cytochrome c from mitochondria, positive regulation of cell aging, positive regulation of gene expression, regulation of cell migration, regulation of protein localization to nucleus, sterol regulatory element binding protein import into nucleus	3.9677	2.7034
	Mvp	ERBB signaling pathway, negative regulation of protein autophosphorylation, negative regulation of protein tyrosine kinase activity, negative regulation of signaling	3.1741	4.055
	Pcolce	positive regulation of peptidase activity	6.3483	2.7034
	Samhd1	regulation of innate immune response	2.3806	8.1101
	Tcaf2	negative regulation of anion channel activity, positive regulation of cell migration, positive regulation of protein targeting to membrane	3.9677	8.1101
	Btf3	regulation of transcription, DNA-templated	4.7612	2.7034
	Lamp1	granzyme-mediated apoptotic signaling pathway, positive regulation of natural killer cell degranulation, positive regulation of natural killer cell mediated cytotoxicity, protein stabilization, regulation of organelle transport along microtubule	5.5548	5.4067
	Col5a1	negative regulation of endodermal cell differentiation, regulation of cellular component organization	2.3806	8.1101
	Mapk3	BMP signaling pathway, ERK1 and ERK2 cascade, MAPK import into nucleus, interleukin-1-mediated signaling pathway, intracellular signal transduction, lipopolysaccharide-mediated signaling pathway, negative regulation of apolipoprotein binding, positive regulation of ERK1 and ERK2 cascade, positive regulation of cyclase activity, positive regulation of histone acetylation, positive regulation of hi…	4.7612	13.517
	Rala	Ras protein signal transduction, positive regulation of filopodium assembly, regulation of exocytosis, signal transduction	2.3806	8.1101
	Atox1	cellular copper ion homeostasis	6.3483	1.3517
	Dpy30	chromatin silencing at telomere, regulation of transcription, DNA-templated	3.9677	8.1101
	Prkcsh	negative regulation of neuron projection development	4.7612	4.055
	Rps24	erythrocyte homeostasis	3.1741	9.4618
	Tpp1	bone resorption	6.3483	4.055
	Pafah1b1	maintenance of centrosome location, negative regulation of JNK cascade, negative regulation of neuron projection development, positive regulation of axon extension, positive regulation of cellular component organization, positive regulation of cytokine-mediated signaling pathway, positive regulation of dendritic spine morphogenesis, positive regulation of embryonic development, positive regulatio…	4.7612	2.7034
	Wars	regulation of angiogenesis	3.1741	4.055
	Ddx6	negative regulation of neuron differentiation, regulation of translation	5.5548	1.3517
	St13	negative regulation of protein refolding	2.3806	6.7584
	Snrpd1	positive regulation of defense response to virus by host, positive regulation of macromitophagy in response to mitochondrial depolarization	3.1741	8.1101
	Plpp3	canonical Wnt signaling pathway involved in positive regulation of cell-cell adhesion, canonical Wnt signaling pathway involved in positive regulation of endothelial cell migration, canonical Wnt signaling pathway involved in positive regulation of wound healing, negative regulation of protein phosphorylation, positive regulation of peptidyl-tyrosine phosphorylation, positive regulation of sequen…	5.5548	0
	Adh5	positive regulation of blood pressure	7.1418	1.3517
	Lss	regulation of protein stability	5.5548	1.3517
	Lamp2	muscle cell cellular homeostasis, protein stabilization, regulation of protein stability	6.3483	1.3517
	Lman2	positive regulation of phagocytosis	3.9677	2.7034
	Magohb	nuclear-transcribed mRNA catabolic process, nonsense-mediated decay	3.9677	5.4067
	Pbxip1	negative regulation of transcription, DNA-templated	0	13.517
	Phb	negative regulation of ERK1 and ERK2 cascade, negative regulation of androgen receptor signaling pathway, negative regulation of apoptotic process, negative regulation of cell growth, negative regulation of cell proliferation, negative regulation of glucocorticoid receptor signaling pathway, negative regulation of protein catabolic process, negative regulation of transcription by competitive prom…	3.9677	5.4067
	Prdx2	activation of MAPK activity, cell redox homeostasis, homeostasis of number of cells, negative regulation of NF-kappaB transcription factor activity, negative regulation of T cell differentiation, negative regulation of extrinsic apoptotic signaling pathway, negative regulation of extrinsic apoptotic signaling pathway in absence of ligand, negative regulation of lipopolysaccharide-mediated signali…	5.5548	4.055
	Rab2a	small GTPase mediated signal transduction	3.9677	5.4067
	Rangap1	negative regulation of protein export from nucleus, positive regulation of GTPase activity, signal transduction	3.9677	0
	Rbp1	regulation of granulocyte differentiation, retinoic acid biosynthetic process, retinol metabolic process	4.7612	4.055
	Rrbp1	signal transduction	3.1741	1.3517
	Sf3b3	negative regulation of protein catabolic process	3.1741	6.7584
	Ptges3	glucocorticoid receptor signaling pathway	3.1741	4.055
	Ppib	positive regulation by host of viral genome replication, positive regulation of multicellular organism growth, protein stabilization	4.7612	1.3517
	Rps13	negative regulation of RNA splicing	3.1741	4.055
	Prpf19	negative regulation of neuron differentiation, positive regulation of astrocyte differentiation, positive regulation of mRNA splicing, via spliceosome, positive regulation of neuron differentiation, signal transduction involved in DNA damage checkpoint	3.9677	4.055
	Rps14	erythrocyte differentiation, negative regulation of transcription from RNA polymerase II promoter, regulation of translation	3.1741	6.7584
	Eif3d	regulation of translational initiation	4.7612	4.055
	Hprt1	positive regulation of dopamine metabolic process	2.3806	4.055
	Hdac1	chromatin silencing at rDNA, circadian regulation of gene expression, methylation-dependent chromatin silencing, negative regulation by host of viral transcription, negative regulation of I-kappaB kinase/NF-kappaB signaling, negative regulation of androgen receptor signaling pathway, negative regulation of apoptotic process, negative regulation of canonical Wnt signaling pathway, negative regulat…	3.1741	5.4067
	Tgfb1i1	Wnt signaling pathway, negative regulation of fat cell differentiation, negative regulation of transforming growth factor beta receptor signaling pathway, positive regulation of epithelial to mesenchymal transition, positive regulation of transcription, DNA-templated, positive regulation of transforming growth factor beta receptor signaling pathway, ubiquitin-dependent SMAD protein catabolic proc…	4.7612	5.4067
	Dock7	activation of GTPase activity, positive regulation of peptidyl-serine phosphorylation, positive regulation of vascular associated smooth muscle cell migration, regulation of neurogenesis, small GTPase mediated signal transduction	3.9677	5.4067
	Txnrd1	cell redox homeostasis	5.5548	1.3517
	Pdcl3	negative regulation of protein ubiquitination involved in ubiquitin-dependent protein catabolic process, positive regulation of angiogenesis, positive regulation of endothelial cell proliferation, regulation of peptidyl-tyrosine phosphorylation	3.1741	6.7584
	Csnk2a1	Wnt signaling pathway, mitotic spindle checkpoint, negative regulation of cysteine-type endopeptidase activity involved in apoptotic process, positive regulation of Wnt signaling pathway, positive regulation of cell growth, positive regulation of cell proliferation, positive regulation of protein catabolic process, regulation of transcription, DNA-templated	3.9677	1.3517
	Fxr1	negative regulation of translation, positive regulation of gene silencing by miRNA	2.3806	6.7584
	Ddx58	RIG-I signaling pathway, negative regulation of type I interferon production, positive regulation of defense response to virus by host, positive regulation of gene expression, positive regulation of granulocyte macrophage colony-stimulating factor production, positive regulation of interferon-alpha production, positive regulation of interferon-beta production, positive regulation of interleukin-6…	3.9677	2.7034
	Eif3l	regulation of translational initiation	2.3806	5.4067
	Ptgs2	maintenance of permeability of blood-brain barrier, negative regulation of calcium ion transport, negative regulation of cell cycle, negative regulation of cell proliferation, negative regulation of smooth muscle contraction, negative regulation of synaptic transmission, dopaminergic, positive regulation of NF-kappaB import into nucleus, positive regulation of apoptotic process, positive regulati…	2.3806	5.4067
	Ppp2r2a	regulation of phosphoprotein phosphatase activity	3.1741	6.7584
	Cnpy2	enzyme linked receptor protein signaling pathway, negative regulation of gene expression, positive regulation of low-density lipoprotein particle receptor biosynthetic process, regulation of low-density lipoprotein particle clearance	3.9677	6.7584
	Tes	negative regulation of cell proliferation, regulation of cell proliferation	1.5871	5.4067
	Eloc	positive regulation of transcription elongation from RNA polymerase II promoter, regulation of transcription, DNA-templated	4.7612	0
	Serbp1	regulation of apoptotic process	4.7612	4.055
	Thy1	T cell receptor signaling pathway, negative regulation of T cell receptor signaling pathway, negative regulation of axonogenesis, negative regulation of cell migration, negative regulation of protein kinase activity, positive regulation of GTPase activity, positive regulation of T cell activation, positive regulation of release of sequestered calcium ion into cytosol	3.1741	4.055
	Cycs	activation of cysteine-type endopeptidase activity involved in apoptotic process by cytochrome c	2.3806	4.055
	Lamb1	negative regulation of cell adhesion, positive regulation of cell migration	3.1741	2.7034
	Letm1	cellular metal ion homeostasis	1.5871	6.7584
	Glrx	cell redox homeostasis, positive regulation of membrane potential, positive regulation of sodium ion transmembrane transporter activity	4.7612	2.7034
	Cd9	cell surface receptor signaling pathway, negative regulation of cell proliferation	3.1741	8.1101
	Hdgf	negative regulation of transcription from RNA polymerase II promoter	1.5871	8.1101
	Sec63	IRE1-mediated unfolded protein response	3.9677	1.3517
	Acaca	lipid homeostasis, tissue homeostasis	3.1741	4.055
	Bag6	intrinsic apoptotic signaling pathway in response to DNA damage by p53 class mediator, intrinsic apoptotic signaling pathway in response to endoplasmic reticulum stress, maintenance of unfolded protein involved in ERAD pathway, negative regulation of apoptotic process, negative regulation of proteasomal ubiquitin-dependent protein catabolic process, negative regulation of proteolysis, positive re…	1.5871	8.1101
	Bin1	positive regulation of apoptotic process, positive regulation of astrocyte differentiation, regulation of cell cycle arrest, regulation of endocytosis, regulation of neuron differentiation	3.9677	1.3517
	Ezr	negative regulation of ERK1 and ERK2 cascade, negative regulation of T cell receptor signaling pathway, negative regulation of interleukin-2 secretion, negative regulation of p38MAPK cascade, negative regulation of transcription from RNA polymerase II promoter, phosphatidylinositol-mediated signaling, positive regulation of cellular protein catabolic process, positive regulation of early endosome…	11.903	14.869
	Fth1	cellular iron ion homeostasis, intracellular sequestering of iron ion, negative regulation of fibroblast proliferation	4.7612	2.7034
	Gnb2	G-protein coupled receptor signaling pathway, signal transduction	9.5224	2.7034
	Ckb	cellular chloride ion homeostasis	1.5871	6.7584
	Ahsa1	positive regulation of ATPase activity	3.9677	2.7034
	Epb41l2	regulation of cell shape	3.1741	4.055
	Mfge8	positive regulation of apoptotic cell clearance, positive regulation of phagocytosis	3.1741	4.055
	Supt16h	positive regulation of transcription elongation from RNA polymerase II promoter	1.5871	6.7584
	Vcam1	calcium-mediated signaling using intracellular calcium source, cellular response to glucose stimulus, positive regulation of T cell proliferation	4.7612	2.7034
	Manf	vasoconstriction of artery involved in ischemic response to lowering of systemic arterial blood pressure	4.7612	1.3517
	Trim28	Ras protein signal transduction, negative regulation of DNA demethylation, negative regulation of single stranded viral RNA replication via double stranded DNA intermediate, negative regulation of transcription from RNA polymerase II promoter, negative regulation of transcription, DNA-templated, negative regulation of viral release from host cell, positive regulation of DNA binding, positive regu…	3.1741	4.055
	Ppm1f	intrinsic apoptotic signaling pathway, negative regulation of peptidyl-serine phosphorylation, negative regulation of protein kinase activity by regulation of protein phosphorylation, negative regulation of transcription, DNA-templated, positive regulation of cell-substrate adhesion, positive regulation of chemotaxis, positive regulation of cysteine-type endopeptidase activity involved in apoptot…	3.1741	1.3517
	aExponentially Modified Protein Abundance Index (http://www.matrixscience.com/help/quant_empai_help.html).
	Supplementary Table 6. Cont 5.
	UniProt/SWISS-	Biological Process	emPAIa
	Alternate ID	biological regulation	C57BL/6	SCID
	Serpine1	negative regulation of cell adhesion mediated by integrin, negative regulation of cell migration, negative regulation of endopeptidase activity, negative regulation of endothelial cell apoptotic process, negative regulation of extrinsic apoptotic signaling pathway via death domain receptors, negative regulation of fibrinolysis, negative regulation of peptidase activity, negative regulation of pla…	2.3806	4.055
	Golph3	negative regulation of apoptotic process, positive regulation of TOR signaling, positive regulation of protein secretion, protein retention in Golgi apparatus, regulation of mitochondrion organization	5.5548	2.7034
	Psmd8	positive regulation of protein targeting to mitochondrion, regulation of protein stability	2.3806	4.055
	Skp1	maintenance of protein location in nucleus	3.9677	5.4067
	Impact	negative regulation of cell death, negative regulation of protein autophosphorylation, negative regulation of protein complex assembly, negative regulation of transcription from RNA polymerase II promoter, negative regulation of transcription from RNA polymerase II promoter in response to stress, positive regulation of neuron differentiation, positive regulation of translational initiation in res…	3.1741	1.3517
	Dlg1	activation of protein kinase activity, negative regulation of ERK1 and ERK2 cascade, negative regulation of T cell proliferation, negative regulation of epithelial cell proliferation, negative regulation of mitotic cell cycle, negative regulation of p38MAPK cascade, negative regulation of protein kinase B signaling, negative regulation of transcription from RNA polymerase II promoter, positive re…	3.9677	4.055
	Kdelr2	protein retention in ER lumen	3.1741	4.055
	Rock2	I-kappaB kinase/NF-kappaB signaling, Rho protein signal transduction, extrinsic apoptotic signaling pathway via death domain receptors, negative regulation of angiogenesis, negative regulation of bicellular tight junction assembly, negative regulation of myosin-light-chain-phosphatase activity, positive regulation of centrosome duplication, positive regulation of endothelial cell migration, posit…	3.1741	4.055
	Exoc1	phosphatidylinositol-mediated signaling, positive regulation of protein secretion	2.3806	6.7584
	Csnk2a2	Wnt signaling pathway, mitotic spindle checkpoint, positive regulation of protein targeting to mitochondrion, regulation of cell cycle, regulation of mitophagy, regulation of transcription, DNA-templated	2.3806	5.4067
	Impa1	signal transduction	4.7612	4.055
	Ranbp1	positive regulation of GTPase activity, positive regulation of mitotic centrosome separation, positive regulation of neuron projection development	2.3806	4.055
	Ube2n	T cell receptor signaling pathway, positive regulation of DNA repair, positive regulation of I-kappaB kinase/NF-kappaB signaling, positive regulation of NF-kappaB transcription factor activity, positive regulation of histone modification, positive regulation of ubiquitin-protein transferase activity, regulation of histone ubiquitination	3.1741	6.7584
	Picalm	iron ion homeostasis, negative regulation of gene expression, negative regulation of metalloendopeptidase activity involved in amyloid precursor protein catabolic process, negative regulation of receptor-mediated endocytosis, positive regulation of aspartic-type endopeptidase activity involved in amyloid precursor protein catabolic process, positive regulation of beta-amyloid formation, positive …	1.5871	6.7584
	Akap12	positive regulation of cAMP biosynthetic process, positive regulation of protein kinase A signaling, regulation of protein kinase C signaling, signal transduction	2.3806	2.7034
	Thbd	blood coagulation, hemostasis, negative regulation of blood coagulation, negative regulation of coagulation, signal transduction	7.1418	0
	Rras2	Ras protein signal transduction, positive regulation of cell migration, regulation of neuron death	3.1741	6.7584
	Erp29	activation of MAPK activity, negative regulation of gene expression, negative regulation of protein secretion, positive regulation of gene expression, positive regulation of protein phosphorylation, regulation of endoplasmic reticulum stress-induced intrinsic apoptotic signaling pathway	3.1741	1.3517
	Cdc42bpb	intracellular signal transduction	3.9677	5.4067
	Nek7	positive regulation of telomerase activity, positive regulation of telomere capping, positive regulation of telomere maintenance via telomerase	2.3806	8.1101
	Nup85	cytokine-mediated signaling pathway, positive regulation of transcription, DNA-templated	3.1741	4.055
	Hint1	intrinsic apoptotic signaling pathway by p53 class mediator, positive regulation of calcium-mediated signaling, regulation of transcription, DNA-templated	0.79354	6.7584
	Cul4b	negative regulation of granulocyte differentiation, positive regulation of G1/S transition of mitotic cell cycle, positive regulation of cell proliferation, positive regulation of protein catabolic process, regulation of DNA damage checkpoint, regulation of nucleotide-excision repair, regulation of protein metabolic process	3.9677	4.055
	Cul4a	negative regulation of granulocyte differentiation, positive regulation of G1/S transition of mitotic cell cycle, positive regulation of cell proliferation, positive regulation of protein catabolic process, regulation of DNA damage checkpoint, regulation of nucleotide-excision repair, regulation of protein metabolic process	2.3806	1.3517
	Sfpq	negative regulation of circadian rhythm, negative regulation of transcription from RNA polymerase II promoter, negative regulation of transcription, DNA-templated, positive regulation of oxidative stress-induced intrinsic apoptotic signaling pathway, positive regulation of sister chromatid cohesion	2.3806	4.055
	Vps4b	negative regulation of cell death, negative regulation of exosomal secretion, positive regulation of G2/M transition of mitotic cell cycle, positive regulation of centriole elongation, positive regulation of exosomal secretion, positive regulation of viral life cycle, positive regulation of viral release from host cell, regulation of centrosome duplication, regulation of mitotic spindle assembly,…	1.5871	1.3517
	Elp1	positive regulation of cell migration, regulation of protein kinase activity, regulation of transcription from RNA polymerase II promoter	2.3806	5.4067
	Mrpl12	positive regulation of transcription, DNA-templated	2.3806	2.7034
	Hsd17b4	androgen metabolic process, estrogen metabolic process	6.3483	1.3517
	Myo5a	insulin secretion, regulation of inositol 1,4,5-trisphosphate-sensitive calcium-release channel activity	0.79354	5.4067
	Larp1	TOR signaling, positive regulation of macroautophagy, positive regulation of translation, positive regulation of viral genome replication	3.1741	5.4067
	Sf3b4	positive regulation of mRNA splicing, via spliceosome	1.5871	1.3517
	Nup93	SMAD protein signal transduction, negative regulation of hydrogen peroxide-induced cell death, positive regulation of SMAD protein import into nucleus, positive regulation of defense response to virus by host, positive regulation of macromitophagy in response to mitochondrial depolarization	3.9677	2.7034
	Slc25a24	regulation of cell death	4.7612	1.3517
	Gnb1	phospholipase C-activating G-protein coupled receptor signaling pathway, phototransduction, visible light, positive regulation of cytosolic calcium ion concentration, signal transduction	9.5224	2.7034
	Ptk7	canonical Wnt signaling pathway, planar cell polarity pathway involved in neural tube closure, positive regulation of neuron projection development	2.3806	0
	Arl6ip1	negative regulation of apoptotic process, negative regulation of cysteine-type endopeptidase activity involved in apoptotic process, positive regulation of L-glutamate transport	4.7612	4.055
	Basp1	negative regulation of transcription, DNA-templated	3.1741	0
	Fkbp4	androgen receptor signaling pathway, negative regulation of microtubule polymerization, negative regulation of neuron projection development	6.3483	0
	Itih2	negative regulation of endopeptidase activity, negative regulation of peptidase activity	3.9677	0
	Arpc3	Arp2/3 complex-mediated actin nucleation	4.7612	1.3517
	Etfa	lipid homeostasis	4.7612	1.3517
	Igf2r	G-protein coupled receptor signaling pathway, positive regulation of apoptotic process, regulation of apoptotic process	4.7612	1.3517
	Hnrnpa0	3'-UTR-mediated mRNA stabilization	2.3806	4.055
	Tra2b	negative regulation of mRNA splicing, via spliceosome, positive regulation of mRNA splicing, via spliceosome, regulation of alternative mRNA splicing, via spliceosome	4.7612	1.3517
	Twf1	barbed-end actin filament capping, regulation of actin phosphorylation, sequestering of actin monomers	3.1741	4.055
	Tbcd	negative regulation of cell-substrate adhesion, negative regulation of microtubule polymerization, positive regulation of GTPase activity	3.1741	4.055
	Ranbp2	negative regulation of glucokinase activity, regulation of gluconeogenesis involved in cellular glucose homeostasis	1.5871	5.4067
	Lipa	homeostasis of number of cells within a tissue	2.3806	6.7584
	Eif4e	negative regulation of neuron differentiation, negative regulation of translation, positive regulation of mitotic cell cycle, regulation of translation	3.1741	4.055
	Psme1	positive regulation of endopeptidase activity, regulation of G1/S transition of mitotic cell cycle, regulation of proteasomal protein catabolic process	2.3806	6.7584
	Nln	regulation of gluconeogenesis, regulation of skeletal muscle fiber differentiation	3.9677	1.3517
	Scfd1	negative regulation of autophagosome assembly, regulation of ER to Golgi vesicle-mediated transport, regulation of protein transport	2.3806	5.4067
	Rraga	modulation by virus of host morphology or physiology, negative regulation of autophagy, positive regulation of TORC1 signaling, positive regulation of cytolysis, regulation of TORC1 signaling, regulation of cytolysis	1.5871	5.4067
	Glg1	negative regulation of protein processing, negative regulation of transforming growth factor beta receptor signaling pathway, regulation of chondrocyte differentiation	3.1741	2.7034
	Psmc2	positive regulation of RNA polymerase II transcriptional preinitiation complex assembly, positive regulation of proteasomal protein catabolic process	3.9677	4.055
	Lman1	positive regulation of organelle organization	1.5871	2.7034
	Csnk2b	Wnt signaling pathway, adiponectin-activated signaling pathway, negative regulation of blood vessel endothelial cell migration, positive regulation of activin receptor signaling pathway, positive regulation of pathway-restricted SMAD protein phosphorylation, regulation of protein kinase activity, regulation of protein serine/threonine phosphatase activity, signal transduction	4.7612	2.7034
	Ppme1	regulation of phosphoprotein phosphatase activity	1.5871	8.1101
	Nono	negative regulation of oxidative stress-induced neuron intrinsic apoptotic signaling pathway, negative regulation of transcription, DNA-templated, regulation of circadian rhythm	3.9677	4.055
	Cyb5r1	positive regulation of protein targeting to mitochondrion	0.79354	6.7584
	Diaph1	regulation of cell shape, regulation of microtubule-based process, regulation of release of sequestered calcium ion into cytosol	3.1741	1.3517
	Mad2l1	mitotic cell cycle checkpoint, mitotic spindle assembly checkpoint, negative regulation of apoptotic process, negative regulation of mitotic cell cycle, negative regulation of mitotic metaphase/anaphase transition, negative regulation of protein catabolic process, negative regulation of ubiquitin protein ligase activity, positive regulation of mitotic cell cycle spindle assembly checkpoint	3.1741	5.4067
	Rras	negative regulation of cell migration, positive regulation of angiogenesis, regulation of ERK1 and ERK2 cascade, regulation of protein kinase B signaling, signal transduction, small GTPase mediated signal transduction	2.3806	5.4067
	Tax1bp3	Rho protein signal transduction, Wnt signaling pathway, activation of GTPase activity, negative regulation of Wnt signaling pathway, negative regulation of cell proliferation, negative regulation of protein localization to cell surface, regulation of Wnt signaling pathway	3.1741	5.4067
	Snx6	negative regulation of transcription, DNA-templated, negative regulation of transforming growth factor beta receptor signaling pathway	3.1741	4.055
	Rsu1	Ras protein signal transduction, positive regulation of GTPase activity, positive regulation of cell-substrate adhesion, positive regulation of neural precursor cell proliferation	2.3806	4.055
	Crkl	positive regulation of cell proliferation, positive regulation of substrate adhesion-dependent cell spreading	2.3806	2.7034
	Myo1e	platelet-derived growth factor receptor signaling pathway	0.79354	9.4618
	Arl2	maintenance of protein location in nucleus, negative regulation of GTPase activity, positive regulation of cell-substrate adhesion, positive regulation of microtubule polymerization, regulation of microtubule polymerization, small GTPase mediated signal transduction	1.5871	5.4067
	Ppp3r1	calcineurin-NFAT signaling cascade, positive regulation of NFAT protein import into nucleus, positive regulation of transcription from RNA polymerase II promoter	2.3806	2.7034
	Adrm1	follicle-stimulating hormone signaling pathway, positive regulation of endopeptidase activity, positive regulation of growth hormone receptor signaling pathway, regulation of T cell differentiation in thymus	3.9677	0
	Slc44a2	positive regulation of I-kappaB kinase/NF-kappaB signaling, signal transduction	3.9677	4.055
	Usp4	negative regulation of protein ubiquitination, regulation of protein stability	2.3806	2.7034
	Csrp1	platelet aggregation	3.9677	2.7034
	Eif2a	SREBP signaling pathway, positive regulation of signal transduction, regulation of translation	3.1741	4.055
	Mmp14	negative regulation of Notch signaling pathway, negative regulation of focal adhesion assembly, positive regulation of B cell differentiation, positive regulation of cell growth, positive regulation of cell migration, positive regulation of myotube differentiation, positive regulation of peptidase activity	3.9677	2.7034
	Pfdn5	negative regulation of canonical Wnt signaling pathway, negative regulation of transcription, DNA-templated, regulation of transcription, DNA-templated	4.7612	1.3517
	Rps9	positive regulation of cell proliferation, positive regulation of translational fidelity	0.79354	6.7584
	Lnpep	SMAD protein signal transduction, regulation of blood pressure	0.79354	6.7584
	Pa2g4	negative regulation of apoptotic process, negative regulation of transcription, DNA-templated, positive regulation of cell differentiation, regulation of translation	3.1741	2.7034
	Gpnmb	negative regulation of tumor necrosis factor production, positive regulation of ERK1 and ERK2 cascade, positive regulation of protein phosphorylation, regulation of tissue remodeling	3.1741	0
	Capza2	barbed-end actin filament capping	5.5548	2.7034
	Dnmt1	Ras protein signal transduction, chromatin silencing at rDNA, negative regulation of histone H3-K9 methylation, negative regulation of transcription from RNA polymerase II promoter, negative regulation of transcription, DNA-templated, positive regulation of gene expression, positive regulation of histone H3-K4 methylation, positive regulation of methylation-dependent chromatin silencing, regulati…	0.79354	6.7584
	Mnda	negative regulation of transcription from RNA polymerase II promoter, regulation of transcription, DNA-templated	3.1741	1.3517
	Arhgef1	positive regulation of GTPase activity, regulation of Rho protein signal transduction	1.5871	1.3517
	Slit3	Roundabout signaling pathway, negative regulation of cell growth, negative regulation of cell proliferation, negative regulation of chemokine-mediated signaling pathway, negative regulation of gene expression, regulation of axonogenesis	1.5871	2.7034
	Dazap1	positive regulation of mRNA splicing, via spliceosome	0.79354	6.7584
	Tmem173	activation of innate immune response, positive regulation of defense response to virus by host, positive regulation of protein binding, positive regulation of protein import into nucleus, translocation, positive regulation of transcription factor import into nucleus, positive regulation of transcription from RNA polymerase II promoter, positive regulation of type I interferon production	3.1741	2.7034
	Postn	negative regulation of cell-matrix adhesion, negative regulation of substrate adhesion-dependent cell spreading, positive regulation of chemokine (C-C motif) ligand 2 secretion, positive regulation of smooth muscle cell migration, regulation of Notch signaling pathway, regulation of systemic arterial blood pressure	2.3806	0
	Sdcbp	Ras protein signal transduction, intracellular signal transduction, negative regulation of proteasomal ubiquitin-dependent protein catabolic process, negative regulation of receptor internalization, positive regulation of cell growth, positive regulation of cell migration, positive regulation of cell proliferation, positive regulation of epithelial to mesenchymal transition, positive regulation o…	3.9677	0
	Acadm	lipid homeostasis, regulation of gluconeogenesis	2.3806	4.055
	Dclk1	intracellular signal transduction, negative regulation of protein localization to nucleus	3.1741	4.055
	Grb10	insulin-like growth factor receptor signaling pathway, negative regulation of Wnt signaling pathway, negative regulation of glucose import, negative regulation of glycogen biosynthetic process, negative regulation of insulin receptor signaling pathway, negative regulation of phosphorylation, positive regulation of vascular endothelial growth factor receptor signaling pathway, signal transduction	0	9.4618
	Hnrnpll	positive regulation of RNA splicing	1.5871	6.7584
	Naca	regulation of transcription, DNA-templated	2.3806	4.055
	Nup133	regulation of transcription, DNA-templated	1.5871	5.4067
	Slc39a7	cellular zinc ion homeostasis	1.5871	5.4067
	Srprb	small GTPase mediated signal transduction	2.3806	4.055
	Ube2m	positive regulation of neuron apoptotic process	2.3806	4.055
	aExponentially Modified Protein Abundance Index (http://www.matrixscience.com/help/quant_empai_help.html).
	Supplementary Table 6. Cont 6.
	UniProt/SWISS-	Biological Process	emPAIa
	Alternate ID	biological regulation	C57BL/6	SCID
	Ube2k	free ubiquitin chain polymerization, intrinsic apoptotic signaling pathway in response to endoplasmic reticulum stress, positive regulation of peptidyl-threonine phosphorylation, positive regulation of type I interferon-mediated signaling pathway, regulation of proteasomal ubiquitin-dependent protein catabolic process	3.1741	4.055
	Kras	Ras protein signal transduction, cytokine-mediated signaling pathway, homeostasis of number of cells within a tissue, negative regulation of cell differentiation, negative regulation of neuron apoptotic process, positive regulation of MAP kinase activity, positive regulation of NF-kappaB transcription factor activity, positive regulation of Rac protein signal transduction, positive regulation of …	2.3806	2.7034
	Mcm7	regulation of phosphorylation	1.5871	1.3517
	Jup	bundle of His cell-Purkinje myocyte adhesion involved in cell communication, positive regulation of protein import into nucleus, positive regulation of sequence-specific DNA binding transcription factor activity, regulation of cell proliferation, regulation of heart rate by cardiac conduction, regulation of ventricular cardiac muscle cell action potential, signal transduction	3.1741	2.7034
	Tubg1	regulation of mitotic nuclear division	1.5871	2.7034
	Smarcc2	negative regulation of transcription from RNA polymerase II promoter, negative regulation of transcription, DNA-templated, positive regulation of transcription, DNA-templated, regulation of transcription from RNA polymerase II promoter involved in forebrain neuron fate commitment	1.5871	4.055
	Metap1	platelet aggregation	0.79354	2.7034
	Ppp1r12a	negative regulation of catalytic activity, positive regulation of myosin-light-chain-phosphatase activity, positive regulation of transcription from RNA polymerase II promoter, regulation of cell adhesion, regulation of myosin-light-chain-phosphatase activity, regulation of nucleocytoplasmic transport, signal transduction	2.3806	4.055
	Rps27a	Notch signaling pathway	2.3806	1.3517
	Huwe1	positive regulation of protein targeting to mitochondrion	1.5871	4.055
	Hk1	cellular glucose homeostasis, maintenance of protein location in mitochondrion	0.79354	2.7034
	Plcd1	intracellular signal transduction, regulation of cell proliferation	2.3806	2.7034
	Lima1	negative regulation of actin filament depolymerization	2.3806	4.055
	Cops2	negative regulation of nucleic acid-templated transcription, negative regulation of transcription from RNA polymerase II promoter, negative regulation of transcription, DNA-templated	2.3806	0
	Rcc1	positive regulation of GTPase activity, regulation of mitotic nuclear division	2.3806	5.4067
	Eif2b1	positive regulation of GTPase activity, regulation of translational initiation	1.5871	4.055
	Pitrm1	positive regulation of catalytic activity	3.9677	1.3517
	Qki	3'-UTR-mediated mRNA destabilization, positive regulation of gene expression	0.79354	4.055
	Col4a3bp	lipid homeostasis, signal transduction	3.1741	2.7034
	Map4k4	intracellular signal transduction, negative regulation of apoptotic process, regulation of JNK cascade, signal transduction by protein phosphorylation	0.79354	1.3517
	Ddah1	nitric oxide mediated signal transduction, positive regulation of angiogenesis, positive regulation of nitric oxide biosynthetic process, regulation of nitric-oxide synthase activity, regulation of systemic arterial blood pressure	3.9677	2.7034
	Lsm7	mRNA catabolic process	3.1741	1.3517
	Nucb2	cellular calcium ion homeostasis	0	6.7584
	Rac1	G-protein coupled receptor signaling pathway, Wnt signaling pathway, planar cell polarity pathway, bone resorption, homeostasis of number of cells within a tissue, negative regulation of interleukin-23 production, non-canonical Wnt signaling pathway, positive regulation of DNA replication, positive regulation of actin filament polymerization, positive regulation of cell-substrate adhesion, positi…	1.5871	5.4067
	Tspan4	cell surface receptor signaling pathway	3.1741	4.055
	Tcea1	erythrocyte differentiation, positive regulation of transcription from RNA polymerase II promoter, positive regulation of transcription, DNA-templated, regulation of DNA-templated transcription, elongation, regulation of transcription from RNA polymerase II promoter	3.9677	1.3517
	Sympk	positive regulation of protein dephosphorylation	0.79354	0
	Eif3g	regulation of translational initiation	2.3806	0
	Rps6ka3	intracellular signal transduction, negative regulation of cysteine-type endopeptidase activity involved in apoptotic process, positive regulation of transcription from RNA polymerase II promoter, toll-like receptor signaling pathway	0.79354	4.055
	Nfic	negative regulation of epithelial cell proliferation involved in lung morphogenesis, negative regulation of mesenchymal cell proliferation involved in lung development, negative regulation of pri-miRNA transcription from RNA polymerase II promoter, negative regulation of transcription from RNA polymerase II promoter, negative regulation of transcription, DNA-templated, positive regulation of tran…	0	6.7584
	Nfib	negative regulation of epithelial cell proliferation involved in lung morphogenesis, negative regulation of mesenchymal cell proliferation involved in lung development, negative regulation of pri-miRNA transcription from RNA polymerase II promoter, negative regulation of transcription from RNA polymerase II promoter, positive regulation of transcription from RNA polymerase II promoter	0	2.7034
	Rab21	positive regulation of dendrite morphogenesis, positive regulation of early endosome to late endosome transport, positive regulation of receptor-mediated endocytosis, regulation of axon extension, regulation of endocytosis, regulation of exocytosis, small GTPase mediated signal transduction	3.9677	0
	Rab6a	small GTPase mediated signal transduction	4.7612	2.7034
	Iars2	regulation of translational fidelity	4.7612	0
	Gla	negative regulation of nitric oxide biosynthetic process, negative regulation of nitric-oxide synthase activity	3.1741	0
	Coro1c	activation of GTPase activity, negative regulation of epithelial cell migration, negative regulation of focal adhesion assembly, negative regulation of protein kinase activity by regulation of protein phosphorylation, negative regulation of substrate adhesion-dependent cell spreading, positive regulation of lamellipodium morphogenesis, regulation of fibroblast migration, regulation of focal adhes…	3.9677	1.3517
	Trap1	negative regulation of cellular respiration, negative regulation of intrinsic apoptotic signaling pathway in response to hydrogen peroxide, translational attenuation	3.9677	1.3517
	Mesd	Wnt signaling pathway	3.1741	2.7034
	Arf6	negative regulation of dendrite development, positive regulation of actin filament polymerization, positive regulation of establishment of protein localization to plasma membrane, regulation of Rac protein signal transduction, regulation of dendritic spine development, regulation of filopodium assembly, regulation of toll-like receptor 4 signaling pathway, small GTPase mediated signal transduction	2.3806	1.3517
	Soat1	cholesterol homeostasis, cholesterol storage, positive regulation of amyloid precursor protein biosynthetic process, very-low-density lipoprotein particle assembly	1.5871	2.7034
	Ivd	lipid homeostasis	1.5871	1.3517
	Plxnb2	negative regulation of cell adhesion, positive regulation of axonogenesis, positive regulation of neuron projection development, regulation of GTPase activity, regulation of cell shape, regulation of neuron migration, regulation of protein phosphorylation, semaphorin-plexin signaling pathway, semaphorin-plexin signaling pathway involved in axon guidance, signal transduction	0.79354	4.055
	Camk2d	cellular potassium ion homeostasis, endoplasmic reticulum calcium ion homeostasis, negative regulation of sodium ion transmembrane transport, negative regulation of sodium ion transmembrane transporter activity, positive regulation of ERK1 and ERK2 cascade, positive regulation of Rac protein signal transduction, positive regulation of cardiac muscle cell apoptotic process, positive regulation of …	2.3806	4.055
	Anp32b	activation of cysteine-type endopeptidase activity involved in apoptotic process, negative regulation of cell differentiation, positive regulation of protein export from nucleus, regulation of cysteine-type endopeptidase activity involved in apoptotic process	2.3806	1.3517
	Cnpy4	regulation of protein localization	2.3806	1.3517
	Rragc	positive regulation of TOR signaling, regulation of TORC1 signaling, regulation of autophagy	0	5.4067
	Cdc37	positive regulation of macromitophagy in response to mitochondrial depolarization, posttranscriptional regulation of gene expression, protein stabilization, regulation of interferon-gamma-mediated signaling pathway, regulation of protein kinase activity, regulation of type I interferon-mediated signaling pathway	1.5871	5.4067
	Map2k3	MAPK cascade, activation of MAPK activity, positive regulation of transcription, DNA-templated, regulation of cytokine biosynthetic process	2.3806	4.055
	Parva	regulation of cell shape	2.3806	4.055
	Rab9a	negative regulation by host of symbiont molecular function, positive regulation of exocytosis, regulation of protein localization, small GTPase mediated signal transduction	3.1741	1.3517
	Tardbp	3'-UTR-mediated mRNA stabilization, negative regulation by host of viral transcription, negative regulation of protein phosphorylation, positive regulation of insulin secretion, positive regulation of transcription from RNA polymerase II promoter, regulation of cell cycle	2.3806	4.055
	Sgpl1	androgen metabolic process, apoptotic signaling pathway, estrogen metabolic process, platelet-derived growth factor receptor signaling pathway, regulation of multicellular organism growth	0.79354	4.055
	Eml2	negative regulation of microtubule polymerization, regulation of microtubule nucleation	2.3806	2.7034
	Faf2	negative regulation of catalytic activity	1.5871	5.4067
	Gsdmdc1	pore formation in membrane of other organism, positive regulation of interleukin-1 beta secretion	2.3806	1.3517
	Map2k4	JNK cascade, activation of JUN kinase activity, negative regulation of motor neuron apoptotic process, positive regulation of DNA replication, positive regulation of neuron apoptotic process, positive regulation of nitric-oxide synthase biosynthetic process, positive regulation of smooth muscle cell apoptotic process	1.5871	5.4067
	Spag9	activation of JUN kinase activity, activation of MAPK activity, negative regulation of protein homodimerization activity, positive regulation of MAPK cascade, positive regulation of cell migration, positive regulation of muscle cell differentiation, positive regulation of neuron differentiation	1.5871	1.3517
	Nxn	Wnt signaling pathway, cell redox homeostasis, negative regulation of Wnt signaling pathway, negative regulation of protein ubiquitination	0.79354	5.4067
	Fhl1	negative regulation of G1/S transition of mitotic cell cycle, negative regulation of G2/M transition of mitotic cell cycle, negative regulation of cell growth, positive regulation of potassium ion transport, regulation of membrane depolarization, regulation of potassium ion transmembrane transporter activity	2.3806	2.7034
	Dcps	deadenylation-dependent decapping of nuclear-transcribed mRNA, exonucleolytic nuclear-transcribed mRNA catabolic process involved in deadenylation-dependent decay, negative regulation of programmed cell death, nuclear-transcribed mRNA catabolic process, deadenylation-dependent decay	1.5871	4.055
	Eif4a3	negative regulation of excitatory postsynaptic potential, negative regulation of gene expression, negative regulation of selenocysteine incorporation, negative regulation of selenocysteine insertion sequence binding, negative regulation of translation, nuclear-transcribed mRNA catabolic process, nonsense-mediated decay, positive regulation of mRNA splicing, via spliceosome, positive regulation of…	1.5871	4.055
	Cops8	activation of NF-kappaB-inducing kinase activity, negative regulation of cell proliferation	1.5871	2.7034
	Arhgap10	negative regulation of apoptotic process, positive regulation of GTPase activity, signal transduction	1.5871	1.3517
	Gclc	cell redox homeostasis, cellular response to glucose stimulus, negative regulation of apoptotic process, negative regulation of extrinsic apoptotic signaling pathway, negative regulation of hepatic stellate cell activation, negative regulation of neuron apoptotic process, negative regulation of protein ubiquitination, negative regulation of transcription, DNA-templated, positive regulation of pro…	1.5871	0
	Gsr	cell redox homeostasis	2.3806	2.7034
	Anapc4	regulation of mitotic metaphase/anaphase transition	0	4.055
	Sptlc2	positive regulation of lipophagy	3.1741	1.3517
[truncated: 469 more rows]

## Sheet: Supplementary Table 7
	Supplementary Table 7. Proteins (Biological Process: metabolic process) in C57BL/6 and SCID mAdMSCs.
[truncated: 1,214 more rows]

[truncated: 6 more sheets: Supplementary Table 8, Supplementary Table 9, Supplementary Table 10, Supplementary Table 11, Supplementary Table 12, Supplementary Table 13]
